# Supplementary material for: A large-scale in vivo screen to investigate the roles of human genes in Drosophila melanogaster
Source: G3 (Bethesda). 2024 Aug 9;14(10):jkae188. doi: 10.1093/g3journal/jkae188 (PMC11457089; doi:10.1093/g3journal/jkae188)
Supplement: jkae188_Supplementary_Data [file jkae188_supplementary_data.zip]

Archive with 5 entries (5 files):
- Supplemental_Table_1_G3-2024-405280.xlsx
- Supplemental_Table_2_G3-2024-405280.xlsx
- Supplemental_Table_3_G3-2024-405280.xlsx
- Supplemental_Table_4_G3-2024-405280.xlsx
- Supplemental_Table_5_G3-2024-405280.xlsx
