# Supplementary material for: A large-scale in vivo screen to investigate the roles of human genes in Drosophila melanogaster
Source: G3 (Bethesda). 2024 Aug 9;14(10):jkae188. doi: 10.1093/g3journal/jkae188 (PMC11457089; doi:10.1093/g3journal/jkae188)
Supplement: jkae188_Supplementary_Data [file jkae188_supplementary_data.zip › Supplemental_Table_1_G3-2024-405280.xlsx]

## Sheet: Sheet1
Stock #	Gene	Symbol	Genotype
79179	AASDHPPT (human)	PBac{UAS-hAASDHPPT.HA}VK00037	y[1] w[*]; PBac{y[+mDint2] w[+mC]=UAS-hAASDHPPT.HA}VK00037
78481	ABCC4 (human)	PBac{UAS-hABCC4.B}VK00037	y[1] w[*]; PBac{y[+mDint2] w[+mC]=UAS-hABCC4.B}VK00037/SM6a
78508	ABCC5 (human)	PBac{UAS-hABCC5.B}VK00037	y[1] w[*]; PBac{y[+mDint2] w[+mC]=UAS-hABCC5.B}VK00037
66272	ABI3BP (human)	M{UAS-hABI3BP.HA}ZH-86Fb	y[1] w[*]; M{w[+mC]=UAS-hABI3BP.HA}ZH-86Fb
78453	ABL2 (human)	PBac{UAS-hABL2.B}VK00037	y[1] w[*]; PBac{y[+mDint2] w[+mC]=UAS-hABL2.B}VK00037
78021	ACBD7 (human)	PBac{UAS-hACBD7.HA}VK00033	y[1] w[*]; PBac{y[+mDint2] w[+mC]=UAS-hACBD7.HA}VK00033
77962	ACE (human)	M{UAS-hACE.B}ZH-86Fb	y[1] w[*]; M{w[+mC]=UAS-hACE.B}ZH-86Fb
39711	ASCL1 (human)	P{UAS-Hsap\ASCL1}3	y[1] w[*]; P{w[+mC]=UAS-Hsap\ASCL1}3
78466	ACHE (human)	PBac{UAS-hACHE.B}VK00037	y[1] w[*]; PBac{y[+mDint2] w[+mC]=UAS-hACHE.B}VK00037/SM6a
65837	ACLY (human)	M{UAS-hACLY.HA}ZH-86Fb	y[1] w[*]; M{w[+mC]=UAS-hACLY.HA}ZH-86Fb
64682	ACSL4 (human)	P{UAS-ACSL4.L.Myc}3	w[*]; P{w[+mC]=UAS-ACSL4.L.Myc}3
66091	ACTC1 (human)	M{UAS-hACTC1.HA}ZH-86Fb	y[1] w[*]; M{w[+mC]=UAS-hACTC1.HA}ZH-86Fb
7064	actin beta (human)	P{UAS-hACTB.ECFP}2	w[*]; P{w[+mC]=UAS-hACTB.ECFP}2
34489	actin-like 6A (human)	M{UAS-BAF53a.T}ZH-86Fb	y[1] w[1]; wg[Sp-1]/CyO, y[+]; M{w[+mC]=UAS-BAF53a.T}ZH-86Fb
65823	ACTN4 (human)	M{UAS-hACTN4.HA}ZH-86Fb	y[1] w[*]; M{w[+mC]=UAS-hACTN4.HA}ZH-86Fb
78024	ACYP1 (human)	PBac{UAS-hACYP1.HA}VK00033	y[1] w[*]; PBac{y[+mDint2] w[+mC]=UAS-hACYP1.HA}VK00033
77982	ACYP2 (human)	PBac{UAS-hACYP2.HA}VK00033	y[1] w[*]; PBac{y[+mDint2] w[+mC]=UAS-hACYP2.HA}VK00033
66225	ADAM18 (human)	M{UAS-hADAM18.HA}ZH-86Fb	y[1] w[*]; M{w[+mC]=UAS-hADAM18.HA}ZH-86Fb
66211	ADAM21 (human)	M{UAS-hADAM21.HA}ZH-86Fb	y[1] w[*]; M{w[+mC]=UAS-hADAM21.HA}ZH-86Fb
65820	ADAMTS15 (human)	M{UAS-hADAMTS15.HA}ZH-86Fb	y[1] w[*]; M{w[+mC]=UAS-hADAMTS15.HA}ZH-86Fb
78426	ADCY2 (human)	PBac{UAS-hADCY2.HA}VK00037	y[1] w[*]; PBac{y[+mDint2] w[+mC]=UAS-hADCY2.HA}VK00037; D[1]/TM3, Sb[1] Ser[1]
78482	ADCY5 (human)	PBac{UAS-hADCY5.HA}VK00037	y[1] w[*]; PBac{y[+mDint2] w[+mC]=UAS-hADCY5.HA}VK00037
65778	ADRB2 (human)	M{UAS-hADRB2.HA}ZH-86Fb	y[1] w[*]; M{w[+mC]=UAS-hADRB2.HA}ZH-86Fb
79155	ADTRP (human)	PBac{UAS-hADTRP.HA}VK00037	y[1] w[*]; PBac{y[+mDint2] w[+mC]=UAS-hADTRP.HA}VK00037/SM6a
66234	AFAP1L1 (human)	M{UAS-hAFAP1L1.HA}ZH-86Fb	y[1] w[*]; M{w[+mC]=UAS-hAFAP1L1.HA}ZH-86Fb
78435	AFG3L2 (human)	PBac{UAS-hAFG3L2.HA}VK00037	y[1] w[*]; PBac{y[+mDint2] w[+mC]=UAS-hAFG3L2.HA}VK00037; D[1]/TM3, Sb[1] Ser[1]
79169	AGO3 (human)	PBac{UAS-hAGO3.HA}VK00033	y[1] w[*]; PBac{y[+mDint2] w[+mC]=UAS-hAGO3.HA}VK00033
66283	AHNAK (human)	M{UAS-hAHNAK.HA}ZH-86Fb	y[1] w[*]; M{w[+mC]=UAS-hAHNAK.HA}ZH-86Fb
66148	AHSA2 (human)	M{UAS-hAHSA2.HA}ZH-86Fb	y[1] w[*]; M{w[+mC]=UAS-hAHSA2.HA}ZH-86Fb
78462	AK1 (human)	PBac{UAS-hAK1.B}VK00037	y[1] w[*]; PBac{y[+mDint2] w[+mC]=UAS-hAK1.B}VK00037
76896	AKIRIN2 (human)	PBac{UAS-hAKIRIN2.HA}VK00037	y[1] w[*]; PBac{y[+mDint2] w[+mC]=UAS-hAKIRIN2.HA}VK00037
78488	ALDH18A1 (human)	PBac{UAS-hALDH18A1.HA}VK00037	y[1] w[*]; PBac{y[+mDint2] w[+mC]=UAS-hALDH18A1.HA}VK00037/SM6a
77925	ALDH1L1 (human)	M{UAS-hALDH1L1.HA}ZH-86Fb	y[1] w[*]; M{w[+mC]=UAS-hALDH1L1.HA}ZH-86Fb
78497	ALDH3A1 (human)	PBac{UAS-hALDH3A1.HA}VK00033	y[1] w[*]; PBac{y[+mDint2] w[+mC]=UAS-hALDH3A1.HA}VK00033
66221	ALOXE3 (human)	M{UAS-hALOXE3.HA}ZH-86Fb	y[1] w[*]; M{w[+mC]=UAS-hALOXE3.HA}ZH-86Fb
51375	alpha-synuclein (human)	P{UAS-SNCA.J}1	w[1118]; P{w[+mC]=UAS-SNCA.J}1/CyO
25773	alphaTub (human)	P{UAS-ChRFP-Tub}3	w[*]; P{w[+mW.hs]=GawB}insc[Mz1407]/CyO; P{w[+mC]=UAS-ChRFP-Tub}3
66034	AMACR (human)	M{UAS-hAMACR.HA}ZH-86Fb	y[1] w[*]; M{w[+mC]=UAS-hAMACR.HA}ZH-86Fb
79180	AMMECR1L (human)	PBac{UAS-hAMMECR1L.HA}VK00037	y[1] w[*]; PBac{y[+mDint2] w[+mC]=UAS-hAMMECR1L.HA}VK00037
65808	AMPD2 (human)	M{UAS-hAMPD2.HA}ZH-86Fb	y[1] w[*]; M{w[+mC]=UAS-hAMPD2.HA}ZH-86Fb
64383	AMPH (human)	P{UAS-hAMPH.HA}attP40	w[*]; P{y[+7.7] w[+mC]=UAS-hAMPH.HA}attP40
66237	ANAPC5 (human)	M{UAS-hANAPC5.HA}ZH-86Fb	y[1] w[*]; M{w[+mC]=UAS-hANAPC5.HA}ZH-86Fb
76796	ANK1 (human)	PBac{UAS-hANK1.HA}VK00033	w[*]; PBac{y[+mDint2] w[+mC]=UAS-hANK1.HA}VK00033/TM6C, Sb[1]
65799	ANKEF1 (human)	M{UAS-hANKEF1.HA}ZH-86Fb	y[1] w[*]; M{w[+mC]=UAS-hANKEF1.HA}ZH-86Fb
66021	AP1S2 (human)	M{UAS-hAP1S2.HA}ZH-86Fb	y[1] w[*]; M{w[+mC]=UAS-hAP1S2.HA}ZH-86Fb
79090	AP1S3 (human)	PBac{UAS-hAP1S3.HA}VK00037	y[1] w[*]; PBac{y[+mDint2] w[+mC]=UAS-hAP1S3.HA}VK00037
76873	AP3S1 (human)	PBac{UAS-hAP3S1.HA}VK00033	w[*]; PBac{y[+mDint2] w[+mC]=UAS-hAP3S1.HA}VK00033
66226	AP4B1 (human)	M{UAS-hAP4B1.HA}ZH-86Fb	y[1] w[*]; M{w[+mC]=UAS-hAP4B1.HA}ZH-86Fb
66278	AP4E1 (human)	M{UAS-hAP4E1.HA}ZH-86Fb	y[1] w[*]; M{w[+mC]=UAS-hAP4E1.HA}ZH-86Fb
78044	APBB1IP (human)	PBac{UAS-hAPBB1IP.HA}VK00037	y[1] w[*]; PBac{y[+mDint2] w[+mC]=UAS-hAPBB1IP.HA}VK00037/SM6a
30122	APLP2 (human)	P{UAS-APLP2.M}1	w[1118]; P{w[+mC]=UAS-APLP2.M}1
30123	APLP2/APP fusion (human)	P{UAS-Hsap\APLP2::Hsap\APP.T:Myc}2	w[1118]; P{w[+mC]=UAS-Hsap\APLP2::Hsap\APP.T:Myc}2
66131	APOA2 (human)	M{UAS-hAPOA2.HA}ZH-86Fb	y[1] w[*]; M{w[+mC]=UAS-hAPOA2.HA}ZH-86Fb
66135	APOC2 (human)	M{UAS-hAPOC2.HA}ZH-86Fb	y[1] w[*]; M{w[+mC]=UAS-hAPOC2.HA}ZH-86Fb
78403	APOD (human)	PBac{UAS-hAPOD.HA}VK00033	y[1] w[*]; L[1]/CyO; PBac{y[+mDint2] w[+mC]=UAS-hAPOD.HA}VK00033
64353	APOE (human)	P{UAS-hAPOE.HA}attP40	w[*]; P{y[+t7.7] w[+mC]=UAS-hAPOE.HA}attP40
32039	APP (human)	P{UAS-APP.YFP}LG	y[1] w[*]; P{w[+mC]=UAS-APP.YFP}LG
78392	AQP4 (human)	PBac{UAS-hAQP4.HA}VK00033	y[1] w[*]; L[1]/CyO; PBac{y[+mDint2] w[+mC]=UAS-hAQP4.HA}VK00033
64393	ARC (human)	P{UAS-hARC.HA}attP40	w[*]; P{y[+t7.7] w[+mC]=UAS-hARC.HA}attP40
64392	ARC (human)	P{UAS-hARC.Z}attP40	w[*]; P{y[+t7.7] w[+mC]=UAS-hARC.Z}attP40
79099	ARF5 (human)	PBac{UAS-hARF5.HA}VK00037	y[1] w[*]; PBac{y[+mDint2] w[+mC]=UAS-hARF5.HA}VK00037
78389	ARG2 (human)	M{UAS-hARG2.HA}ZH-86Fb	y[1] w[*]; M{w[+mC]=UAS-hARG2.HA}ZH-86Fb
66156	ARHGAP11A (human)	M{UAS-hARHGAP11A.HA}ZH-86Fb	y[1] w[*]; M{w[+mC]=UAS-hARHGAP11A.HA}ZH-86Fb
76923	ARHGDIB (human)	PBac{UAS-hARHGDIB.HA}VK00037	y[1] w[*]; PBac{y[+mDint2] w[+mC]=UAS-hARHGDIB.HA}VK00037/CyO
66273	ARHGEF10L (human)	M{UAS-hARHGEF10L.HA}ZH-86Fb	y[1] w[*]; M{w[+mC]=UAS-hARHGEF10L.HA}ZH-86Fb
78491	ARHGEF17 (human)	PBac{UAS-hARHGEF17.B}VK00037	y[1] w[*]; PBac{y[+mDint2] w[+mC]=UAS-hARHGEF17.B}VK00037
80124	ARIH1 (human)	P{UAS-hARIH1.F}2	y[1] w[*]; P{y[+mDint2] w[+mC]=UAS-hARIH1.F}2/CyO
79068	ARL5A (human)	PBac{UAS-hARL5A.HA}VK00037	y[1] w[*]; PBac{y[+mDint2] w[+mC]=UAS-hARL5A.HA}VK00037
66028	ARL6 (human)	M{UAS-hARL6.HA}ZH-86Fb	y[1] w[*]; M{w[+mC]=UAS-hARL6.HA}ZH-86Fb
79103	ARL8A (human)	PBac{UAS-hARL8A.HA}VK00037	y[1] w[*]; PBac{y[+mDint2] w[+mC]=UAS-hARL8A.HA}VK00037
76831	ARPC5 (human)	PBac{UAS-hARPC5.HA}VK00033	w[*]; PBac{y[+mDint2] w[+mC]=UAS-hARPC5.HA}VK00033
76900	ASF1A (human)	PBac{UAS-hASF1A.HA}VK00037	y[1] w[*]; PBac{y[+mDint2] w[+mC]=UAS-hASF1A.HA}VK00037
66141	ASIP (human)	M{UAS-hASIP.HA}ZH-86Fb	y[1] w[*]; M{w[+mC]=UAS-hASIP.HA}ZH-86Fb
66121	ASTN2 (human)	M{UAS-hASTN2.HA}ZH-86Fb	y[1] w[*]; M{w[+mC]=UAS-hASTN2.HA}ZH-86Fb
56769	ATMIN, aka Asciz (human)	P{UAS-Hsap\ATMIN.Z}2	w[*]; P{w[+mC]=UAS-Hsap\ATMIN.Z}2
56770	ATMIN, aka Asciz (human)	P{UAS-Hsap\ATMIN.Z}3	w[*]; P{w[+mC]=UAS-Hsap\ATMIN.Z}3/TM6B, Tb[1]
39707	Atonal1 (human)	P{UAS-Hsap\ATOH1}3	y[1] w[*]; P{w[+mC]=UAS-Hsap\ATOH1}3
77952	ATP10A (human)	M{UAS-hATP10A.HA}ZH-86Fb	y[1] w[*]; M{w[+mC]=UAS-hATP10A.HA}ZH-86Fb
76878	ATP11B (human)	PBac{UAS-hATP11B.HA}VK00037	y[1] w[*]; PBac{y[+mDint2] w[+mC]=UAS-hATP11B.HA}VK00037
78519	ATP2B2 (human)	PBac{UAS-hATP2B2.B}VK00037	y[1] w[*]; PBac{y[+mDint2] w[+mC]=UAS-hATP2B2.B}VK00037
78455	ATP2B4 (human)	PBac{UAS-hATP2B4.B}VK00037	y[1] w[*]; PBac{y[+mDint2] w[+mC]=UAS-hATP2B4.B}VK00037
79113	ATP5F1D (human)	PBac{UAS-hATP5F1D.HA}VK00037	y[1] w[*]; PBac{y[+mDint2] w[+mC]=UAS-hATP5F1D.HA}VK00037/SM6a
76808	ATP5MC2 (human)	PBac{UAS-hATP5MC2.HA}VK00037	y[1] w[*]; PBac{y[+mDint2] w[+mC]=UAS-hATP5MC2.HA}VK00037
76848	ATP5MC3 (human)	PBac{UAS-hATP5MC3.HA}VK00037	y[1] w[*]; PBac{y[+mDint2] w[+mC]=UAS-hATP5MC3.HA}VK00037
65811	ATP6V0A4 (human)	M{UAS-hATP6V0A4.HA}ZH-86Fb	y[1] w[*]; M{w[+mC]=UAS-hATP6V0A4.HA}ZH-86Fb
78107	ATP6V1G1 (human)	PBac{UAS-hATP6V1G1.HA}VK00037	y[1] w[*]; PBac{y[+mDint2] w[+mC]=UAS-hATP6V1G1.HA}VK00037
78019	ATP6V1G2 (human)	PBac{UAS-hATP6V1G2.HA}VK00037	y[1] w[*]; PBac{y[+mDint2] w[+mC]=UAS-hATP6V1G2.HA}VK00037
78110	ATP6V1G3 (human)	PBac{UAS-hATP6V1G3.HA}VK00037	y[1] w[*]; PBac{y[+mDint2] w[+mC]=UAS-hATP6V1G3.HA}VK00037
39738	ATXN1 (human)	P{UAS-Hsap\ATX1.2Q}F5	P{w[+mC]=UAS-Hsap\ATX1.2Q}F5, y[1] w[*]
68395	ATXN2 (human)	P{UAS-ATXN2.117Q}9A	w[*]; P{w[+m*]=UAS-ATXN2.117Q}9A
39756	ATXN3 (human)	P{UAS-ATXN3.CAA91.HisMycHA}02	w[*]; P{w[+mC]=UAS-ATXN3.CAA91.HisMycHA}02
79192	B3GAT1 (human)	PBac{UAS-hB3GAT1.HA}VK00037	y[1] w[*]; PBac{y[+mDint2] w[+mC]=UAS-hB3GAT1.HA}VK00037
79195	B3GAT3 (human)	PBac{UAS-hB3GAT3.HA}VK00037	y[1] w[*]; PBac{y[+mDint2] w[+mC]=UAS-hB3GAT3.HA}VK00037
65251	B4GALT1 (human; Golgi signal)	P{UAS-GalT-TagRFP-T}2	w[1118]; P{w[+mC]=UAS-GalT-TagRFP-T}2; TM2/TM6B, Tb[1]
66416	B9D2 (human)	M{UAS-hB9D2.HA}ZH-86Fb	y[1] w[*]; M{w[+mC]=UAS-hB9D2.HA}ZH-86Fb
29877	BACE1 (human)	P{UAS-BACE1.L}2	w[1118]; P{w[+mC]=UAS-BACE1.L}2
66302	BAD (human)	M{UAS-hBAD.HA}ZH-86Fb	y[1] w[*]; M{w[+mC]=UAS-hBAD.HA}ZH-86Fb
64407	BAIAP2 (human)	P{UAS-hBAIAP2.HA}attP40	w[*]; P{y[+t7.7] w[+mC]=UAS-hBAIAP2.HA}attP40
64406	BAIAP2 (human)	P{UAS-hBAIAP2.Z}attP40	w[*]; P{y[+t7.7] w[+mC]=UAS-hBAIAP2.Z}attP40
78446	BAIAP2L1 (human)	PBac{UAS-hBAIAP2L1.B}VK00037	y[1] w[*]; PBac{y[+mDint2] w[+mC]=UAS-hBAIAP2L1.B}VK00037
66412	BANF1 (human)	M{UAS-hBANF1.HA}ZH-86Fb	y[1] w[*]; M{w[+mC]=UAS-hBANF1.HA}ZH-86Fb/TM3, Sb[1]
65798	BANK1 (human)	M{UAS-hBANK1.HA}ZH-86Fb	y[1] w[*]; M{w[+mC]=UAS-hBANK1.HA}ZH-86Fb
65790	BAP1 (human)	M{UAS-hBAP1.HA}ZH-86Fb	y[1] w[*]; M{w[+mC]=UAS-hBAP1.HA}ZH-86Fb
78416	BBS4 (human)	M{UAS-hBBS4.B}ZH-86Fb	y[1] w[*]; L[1]/CyO; M{w[+mC]=UAS-hBBS4.B}ZH-86Fb
77940	BCHE (human)	PBac{UAS-hBCHE.HA}VK00037	y[1] w[*]; PBac{y[+mDint2] w[+mC]=UAS-hBCHE.HA}VK00037
9570	BCR-ABL (human oncogene fusion) fused to fly Abl	P{UAS-P185}17	w[*]; P{w[+mC]=UAS-P185}17
64398	BDNF (human)	P{UAS-hBDNF.Z}attP40	w[*]; P{y[+t7.7] w[+mC]=UAS-hBDNF.Z}attP40
77961	BEST3 (human)	PBac{UAS-hBEST3.B}VK00037	y[1] w[*]; PBac{y[+mDint2] w[+mC]=UAS-hBEST3.B}VK00037
78106	BET1 (human)	PBac{UAS-hBET1.HA}VK00037	y[1] w[*]; PBac{y[+mDint2] w[+mC]=UAS-hBET1.HA}VK00037/SM6a
79147	BHLHE23 (human)	PBac{UAS-hBHLHE23.HA}VK00033	y[1] w[*]; PBac{y[+mDint2] w[+mC]=UAS-hBHLHE23.HA}VK00033
64227	BHLHE41 (human, aka DEC2)	P{UAS-BHLHE41.WT.Myc-His}3	w[*]; P{w[+*]=UAS-BHLHE41.WT.Myc-His}3
77944	BMP1 (human)	PBac{UAS-hBMP1.HA}VK00037	y[1] w[*]; PBac{y[+mDint2] w[+mC]=UAS-hBMP1.HA}VK00037
78413	BMPR1B (human)	M{UAS-hBMPR1B.HA}ZH-86Fb	y[1] w[*]; L[1]/CyO; M{w[+mC]=UAS-hBMPR1B.HA}ZH-86Fb
76836	BOC (human)	PBac{UAS-hBOC.HA}VK00037	y[1] w[*]; PBac{y[+mDint2] w[+mC]=UAS-hBOC.HA}VK00037/CyO
76793	BOD1 (human)	PBac{UAS-hBOD1.HA}VK00037	y[1] w[*]; PBac{y[+mDint2] w[+mC]=UAS-hBOD1.HA}VK00037
76824	BOLA2 (human)	PBac{UAS-hBOLA2.HA}VK00033	w[*]; PBac{y[+mDint2] w[+mC]=UAS-hBOLA2.HA}VK00033
78464	BRF1 (human)	PBac{UAS-hBRF1.B}VK00037	y[1] w[*]; PBac{y[+mDint2] w[+mC]=UAS-hBRF1.B}VK00037
66107	BRINP2 (human)	M{UAS-hBRINP2.HA}ZH-86Fb	y[1] w[*]; M{w[+mC]=UAS-hBRINP2.HA}ZH-86Fb
66060	BRINP3 (human)	M{UAS-hBRINP3.HA}ZH-86Fb	y[1] w[*]; M{w[+mC]=UAS-hBRINP3.HA}ZH-86Fb
66424	BRIP1 (human)	M{UAS-hBRIP1.HA}ZH-86Fb	y[1] w[*]; M{w[+mC]=UAS-hBRIP1.HA}ZH-86Fb
66119	BSND (human)	M{UAS-hBSND.HA}ZH-86Fb	y[1] w[*]; M{w[+mC]=UAS-hBSND.HA}ZH-86Fb
66305	BTC (human)	M{UAS-hBTC.HA}ZH-86Fb	y[1] w[*]; M{w[+mC]=UAS-hBTC.HA}ZH-86Fb
78039	BTF3 (human)	PBac{UAS-hBTF3.HA}VK00037	y[1] w[*]; PBac{y[+mDint2] w[+mC]=UAS-hBTF3.HA}VK00037
76838	BTF3L4 (human)	PBac{UAS-hBTF3L4.HA}VK00033	w[*]; PBac{y[+mDint2] w[+mC]=UAS-hBTF3L4.HA}VK00033
66079	BTRC (human)	M{UAS-hBTRC.HA}ZH-86Fb	y[1] w[*]; M{w[+mC]=UAS-hBTRC.HA}ZH-86Fb
66581	BUB1B (human)	M{UAS-hBUB1B.HA}ZH-86Fb	y[1] w[*]; M{w[+mC]=UAS-hBUB1B.HA}ZH-86Fb
66255	C1orf101 (human)	M{UAS-hC1orf101.HA}ZH-86Fb	y[1] w[*]; M{w[+mC]=UAS-hC1orf101.HA}ZH-86Fb
66303	C1orf64 (human)	M{UAS-hC1orf64.HA}ZH-86Fb	y[1] w[*]; M{w[+mC]=UAS-hC1orf64.HA}ZH-86Fb
66056	C1R (human)	M{UAS-hC1R.HA}ZH-86Fb	y[1] w[*]; M{w[+mC]=UAS-hC1R.HA}ZH-86Fb
66059	C1S (human)	M{UAS-hC1S.HA}ZH-86Fb	y[1] w[*]; M{w[+mC]=UAS-hC1S.HA}ZH-86Fb
66061	C2 (human)	M{UAS-hC2.HA}ZH-86Fb	y[1] w[*]; M{w[+mC]=UAS-hC2.HA}ZH-86Fb
76847	C20orf24 (human)	PBac{UAS-hC20orf24.HA}VK00033	w[*]; PBac{y[+mDint2] w[+mC]=UAS-hC20orf24.HA}VK00033
66295	C3orf18 (human)	M{UAS-hC3orf18.HA}ZH-86Fb	y[1] w[*]; M{w[+mC]=UAS-hC3orf18.HA}ZH-86Fb
66050	C6 (human)	M{UAS-hC6.HA}ZH-86Fb	y[1] w[*]; M{w[+mC]=UAS-hC6.HA}ZH-86Fb
66108	C7 (human)	M{UAS-hC7.HA}ZH-86Fb	y[1] w[*]; M{w[+mC]=UAS-hC7.HA}ZH-86Fb
66053	C8A (human)	M{UAS-hC8A.HA}ZH-86Fb	y[1] w[*]; M{w[+mC]=UAS-hC8A.HA}ZH-86Fb
66078	C8B (human)	M{UAS-hC8B.HA}ZH-86Fb	y[1] w[*]; M{w[+mC]=UAS-hC8B.HA}ZH-86Fb
66072	C9 (human)	M{UAS-hC9.HA}ZH-86Fb	y[1] w[*]; M{w[+mC]=UAS-hC9.HA}ZH-86Fb
79204	CAB39L (human)	PBac{UAS-hCAB39L.HA}VK00037	y[1] w[*]; PBac{y[+mDint2] w[+mC]=UAS-hCAB39L.HA}VK00037
76354	CACNA1A (human)	P{UAS-CACNA1A.Cterm.Q117}3C	w[*]; P{w[+m*]=UAS-CACNA1A.Cterm.Q117}3C
76353	CACNA1A (human)	P{UAS-CACNA1A.Cterm}3	w[*]; P{w[+m*]=UAS-CACNA1A.Cterm}3
64408	CACNG2 (human)	P{UAS-hCACNG2.Z}attP40	w[*]; P{y[+7.7] w[+mC]=UAS-hCACNG2.Z}attP40
76822	CALM3 (human)	PBac{UAS-hCALM3.HA}VK00033	w[*]; PBac{y[+mDint2] w[+mC]=UAS-hCALM3.HA}VK00033/TM6C, Sb[1]
64355	CAMK2A (human)	P{UAS-hCAMK2A.HA}attP40	w[*]; P{y[+t7.7] w[+mC]=UAS-hCAMK2A.HA}attP40
64403	CAMK2B (human)	P{UAS-hCAMK2B.HA}attP40	w[*]; P{y[+t7.7] w[+mC]=UAS-hCAMK2B.HA}attP40
66216	CAPN13 (human)	M{UAS-hCAPN13.HA}ZH-86Fb	y[1] w[*]; M{w[+mC]=UAS-hCAPN13.HA}ZH-86Fb
66016	CAPN3 (human)	M{UAS-hCAPN3.HA}ZH-86Fb	y[1] w[*]; M{w[+mC]=UAS-hCAPN3.HA}ZH-86Fb
76855	CARHSP1 (human)	PBac{UAS-hCARHSP1.HA}VK00037	y[1] w[*]; PBac{y[+mDint2] w[+mC]=UAS-hCARHSP1.HA}VK00037
79001	CARS (human)	PBac{UAS-hCARS.HA}VK00033	y[1] w[*]; PBac{y[+mDint2] w[+mC]=UAS-hCARS.HA}VK00033/TM3, Sb[1] Ser[1]
77943	CASK (human)	PBac{UAS-hCASK.HA}VK00037	y[1] w[*]; PBac{y[+mDint2] w[+mC]=UAS-hCASK.HA}VK00037
76355	CASP3 (human)	P{10xUAS-hCASP3-LOV.N7C-2}7	w[1118]; Kr[If-1]/CyO; P{w[+m*]=10xUAS-hCASP3-LOV.N7C-2}7/TM6B, Tb[1]
76356	CASP3 (human)	P{10xUAS-hCASP3-LOV.N7C-7}10	w[1118]; Kr[If-1]/CyO; P{w[+m*]=10xUAS-hCASP3-LOV.N7C-7}10/TM6B, Tb[1]
78530	CASS4 (human)	PBac{UAS-hCASS4.B}VK00037	y[1] w[*]; PBac{y[+mDint2] w[+mC]=UAS-hCASS4.B}VK00037
78471	CAT (human)	PBac{UAS-hCAT.HA}VK00037	y[1] w[*]; PBac{y[+mDint2] w[+mC]=UAS-hCAT.HA}VK00037/SM6a
66289	CAV3 (human)	M{UAS-hCAV3.HA}ZH-86Fb	y[1] w[*]; M{w[+mC]=UAS-hCAV3.HA}ZH-86Fb
66025	CBFB (human)	M{UAS-hCBFB.HA}ZH-86Fb	y[1] w[*]; M{w[+mC]=UAS-hCBFB.HA}ZH-86Fb
65831	CBLB (human)	M{UAS-hCBLB.HA}ZH-86Fb	y[1] w[*]; M{w[+mC]=UAS-hCBLB.HA}ZH-86Fb
78525	CBX1 (human)	PBac{UAS-hCBX1.HA}VK00037	y[1] w[*]; PBac{y[+mDint2] w[+mC]=UAS-hCBX1.HA}VK00037/SM6a
78523	CBX3 (human)	PBac{UAS-hCBX3.HA}VK00037	y[1] w[*]; PBac{y[+mDint2] w[+mC]=UAS-hCBX3.HA}VK00037/SM6a
76807	CCDC102B (human)	PBac{UAS-hCCDC102B.HA}VK00033	w[*]; PBac{y[+mDint2] w[+mC]=UAS-hCCDC102B.HA}VK00033
66239	CCDC142 (human)	M{UAS-hCCDC142.HA}ZH-86Fb	y[1] w[*]; M{w[+mC]=UAS-hCCDC142.HA}ZH-86Fb
78040	CCDC28A (human)	PBac{UAS-hCCDC28A.HA}VK00033	y[1] w[*]; PBac{y[+mDint2] w[+mC]=UAS-hCCDC28A.HA}VK00033
79128	CCDC40 (human)	PBac{UAS-hCCDC40.HA}VK00033	y[1] w[*]; PBac{y[+mDint2] w[+mC]=UAS-hCCDC40.HA}VK00033/TM3, Sb[1] Ser[1]
66261	CCDC66 (human)	M{UAS-hCCDC66.HA}ZH-86Fb	y[1] w[*]; M{w[+mC]=UAS-hCCDC66.HA}ZH-86Fb
66133	CCL2 (human)	M{UAS-hCCL2.HA}ZH-86Fb	y[1] w[*]; M{w[+mC]=UAS-hCCL2.HA}ZH-86Fb
66299	CD247 (human)	M{UAS-hCD247.HA}ZH-86Fb	y[1] w[*]; M{w[+mC]=UAS-hCD247.HA}ZH-86Fb
66214	CD44 (human)	M{UAS-hCD44.HA}ZH-86Fb	y[1] w[*]; M{w[+mC]=UAS-hCD44.HA}ZH-86Fb
66145	CD59 (human)	M{UAS-hCD59.HA}ZH-86Fb	y[1] w[*]; M{w[+mC]=UAS-hCD59.HA}ZH-86Fb
65813	CDC27 (human)	M{UAS-hCDC27.HA}ZH-86Fb	y[1] w[*]; M{w[+mC]=UAS-hCDC27.HA}ZH-86Fb
77965	CDC42SE1 (human)	PBac{UAS-hCDC42SE1.HA}VK00037	y[1] w[*]; PBac{y[+mDint2] w[+mC]=UAS-hCDC42SE1.HA}VK00037
66409	CDH8 (human)	M{UAS-hCDH8.HA}ZH-86Fb	y[1] w[*]; M{w[+mC]=UAS-hCDH8.HA}ZH-86Fb
77993	CDK2AP1 (human)	PBac{UAS-hCDK2AP1.HA}VK00037	y[1] w[*]; PBac{y[+mDint2] w[+mC]=UAS-hCDK2AP1.HA}VK00037/SM6a
78007	CDK2AP2 (human)	PBac{UAS-hCDK2AP2.HA}VK00037	y[1] w[*]; PBac{y[+mDint2] w[+mC]=UAS-hCDK2AP2.HA}VK00037
64365	CDK5 (human)	P{UAS-hCDK5.HA}attP40	w[*]; P{y[+t7.7] w[+mC]=UAS-hCDK5.HA}attP40
64364	CDK5 (human)	P{UAS-hCDK5.Z}attP40	w[*]; P{y[+t7.7] w[+mC]=UAS-hCDK5.Z}attP40
79082	CDNF (human)	PBac{UAS-hCDNF.HA}VK00037	y[1] w[*]; PBac{y[+mDint2] w[+mC]=UAS-hCDNF.HA}VK00037/SM6a
66038	CDO1 (human)	M{UAS-hCDO1.HA}ZH-86Fb	y[1] w[*]; M{w[+mC]=UAS-hCDO1.HA}ZH-86Fb
78458	CEP135 (human)	PBac{UAS-hCEP135.HA}VK00037	y[1] w[*]; PBac{y[+mDint2] w[+mC]=UAS-hCEP135.HA}VK00037
66105	CFB (human)	M{UAS-hCFB.HA}ZH-86Fb	y[1] w[*]; M{w[+mC]=UAS-hCFB.HA}ZH-86Fb
76812	CHCHD4 (human)	PBac{UAS-hCHCHD4.HA}VK00037	y[1] w[*]; PBac{y[+mDint2] w[+mC]=UAS-hCHCHD4.HA}VK00037/CyO
76899	CHIC1 (human)	PBac{UAS-hCHIC1.HA}VK00037	y[1] w[*]; PBac{y[+mDint2] w[+mC]=UAS-hCHIC1.HA}VK00037
66036	CHMP1B (human)	M{UAS-hCHMP1B.HA}ZH-86Fb	y[1] w[*]; M{w[+mC]=UAS-hCHMP1B.HA}ZH-86Fb
79162	CHMP4C (human)	PBac{UAS-hCHMP4C.HA}VK00033	y[1] w[*]; PBac{y[+mDint2] w[+mC]=UAS-hCHMP4C.HA}VK00033/TM3, Sb[1] Ser[1]
76879	CHP2 (human)	PBac{UAS-hCHP2.HA}VK00037	y[1] w[*]; PBac{y[+mDint2] w[+mC]=UAS-hCHP2.HA}VK00037
80046	CHRM3 (human)	P{UAS-GACh2.0}2	w[*]; P{w[+mC]=UAS-GACh2.0}2/In(2LR)Gla, wg[Gla-1] PPO1[Bc]
79637	CHRNB2 (human)	PBac{UAS-hCHRNB2.HA}VK00037	y[1] w[*]; PBac{y[+mDint2] w[+mC]=UAS-hCHRNB2.HA}VK00037/CyO
78472	CHST2 (human)	PBac{UAS-hCHST2.HA}VK00033	y[1] w[*]; PBac{y[+mDint2] w[+mC]=UAS-hCHST2.HA}VK00033/TM3, Sb[1] Ser[1]
77990	CISD1 (human)	PBac{UAS-hCISD1.HA}VK00037	y[1] w[*]; PBac{y[+mDint2] w[+mC]=UAS-hCISD1.HA}VK00037
76845	CISD2 (human)	PBac{UAS-hCISD2.HA}VK00037	y[1] w[*]; PBac{y[+mDint2] w[+mC]=UAS-hCISD2.HA}VK00037
78018	CKS1B (human)	PBac{UAS-hCKS1B.HA}VK00033	y[1] w[*]; PBac{y[+mDint2] w[+mC]=UAS-hCKS1B.HA}VK00033
78017	CKS2 (human)	PBac{UAS-hCKS2.HA}VK00033	y[1] w[*]; PBac{y[+mDint2] w[+mC]=UAS-hCKS2.HA}VK00033
78437	CLCN1 (human)	PBac{UAS-hCLCN1.B}VK00037	y[1] w[*]; PBac{y[+mDint2] w[+mC]=UAS-hCLCN1.B}VK00037; D[1]/TM3, Sb[1] Ser[1]
66106	CLCN4 (human)	M{UAS-hCLCN4.HA}ZH-86Fb	y[1] w[*]; M{w[+mC]=UAS-hCLCN4.HA}ZH-86Fb
66104	CLCN5 (human)	M{UAS-hCLCN5.HA}ZH-86Fb	y[1] w[*]; M{w[+mC]=UAS-hCLCN5.HA}ZH-86Fb
77934	CLCNKB (human)	PBac{UAS-hCLCNKB.HA}VK00037	y[1] w[*]; PBac{y[+mDint2] w[+mC]=UAS-hCLCNKB.HA}VK00037
58390	CLIP (derivative of human MGMT)	P{UAS-CD4-CLIPf}3	w[*]; P{w[+mC]=UAS-CD4-CLIPf}3
78461	CLIP2 (human)	PBac{UAS-hCLIP2.HA}VK00033	y[1] w[*]; PBac{y[+mDint2] w[+mC]=UAS-hCLIP2.HA}VK00033
79630	CLK2 (human)	PBac{UAS-hCLK2.HA}VK00033	y[1] w[*]; PBac{y[+mDint2] w[+mC]=UAS-hCLK2.HA}VK00033
78011	CLK4 (human)	PBac{UAS-hCLK4.HA}VK00037	y[1] w[*]; PBac{y[+mDint2] w[+mC]=UAS-hCLK4.HA}VK00037/SM6a
66218	CLPB (human)	M{UAS-hCLPB.HA}ZH-86Fb	y[1] w[*]; M{w[+mC]=UAS-hCLPB.HA}ZH-86Fb
66066	CLU (human)	M{UAS-hCLU.HA}ZH-86Fb	y[1] w[*]; M{w[+mC]=UAS-hCLU.HA}ZH-86Fb
77964	CMC2 (human)	PBac{UAS-hCMC2.HA}VK00037	y[1] w[*]; PBac{y[+mDint2] w[+mC]=UAS-hCMC2.HA}VK00037
79057	CNBP (human)	PBac{UAS-hCNBP.HA}VK00033	y[1] w[*]; PBac{y[+mDint2] w[+mC]=UAS-hCNBP.HA}VK00033
66579	CNGA3 (human)	M{UAS-hCNGA3.HA}ZH-86Fb	y[1] w[*]; M{w[+mC]=UAS-hCNGA3.HA}ZH-86Fb
78033	CNIH2 (human)	PBac{UAS-hCNIH2.HA}VK00033	y[1] w[*]; PBac{y[+mDint2] w[+mC]=UAS-hCNIH2.HA}VK00033
78034	CNIH3 (human)	PBac{UAS-hCNIH3.HA}VK00033	y[1] w[*]; PBac{y[+mDint2] w[+mC]=UAS-hCNIH3.HA}VK00033
79077	CNPY2 (human)	PBac{UAS-hCNPY2.HA}VK00033	y[1] w[*]; PBac{y[+mDint2] w[+mC]=UAS-hCNPY2.HA}VK00033
78445	CNTNAP1 (human)	PBac{UAS-hCNTNAP1.B}VK00037	y[1] w[*]; PBac{y[+mDint2] w[+mC]=UAS-hCNTNAP1.B}VK00037
78004	COA6 (human)	PBac{UAS-hCOA6.HA}VK00037	y[1] w[*]; PBac{y[+mDint2] w[+mC]=UAS-hCOA6.HA}VK00037/SM6a
79122	COG4 (human)	PBac{UAS-hCOG4.HA}VK00033	y[1] w[*]; PBac{y[+mDint2] w[+mC]=UAS-hCOG4.HA}VK00033
66244	COG5 (human)	M{UAS-hCOG5.HA}ZH-86Fb	y[1] w[*]; M{w[+mC]=UAS-hCOG5.HA}ZH-86Fb
66238	COG7 (human)	M{UAS-hCOG7.HA}ZH-86Fb	y[1] w[*]; M{w[+mC]=UAS-hCOG7.HA}ZH-86Fb
66220	COL10A1 (human)	M{UAS-hCOL10A1.HA}ZH-86Fb	y[1] w[*]; M{w[+mC]=UAS-hCOL10A1.HA}ZH-86Fb
66110	COMMD1 (human)	M{UAS-hCOMMD1.HA}ZH-86Fb	y[1] w[*]; M{w[+mC]=UAS-hCOMMD1.HA}ZH-86Fb
79144	COMMD5 (human)	PBac{UAS-hCOMMD5.HA}VK00033	y[1] w[*]; PBac{y[+mDint2] w[+mC]=UAS-hCOMMD5.HA}VK00033/TM3, Sb[1] Ser[1]
65804	COMP (human)	M{UAS-hCOMP.HA}ZH-86Fb	y[1] w[*]; M{w[+mC]=UAS-hCOMP.HA}ZH-86Fb
79067	COPZ1 (human)	PBac{UAS-hCOPZ1.HA}VK00037	y[1] w[*]; PBac{y[+mDint2] w[+mC]=UAS-hCOPZ1.HA}VK00037
76906	COPZ2 (human)	PBac{UAS-hCOPZ2.HA}VK00037	y[1] w[*]; PBac{y[+mDint2] w[+mC]=UAS-hCOPZ2.HA}VK00037
79121	COQ8A (human)	PBac{UAS-hCOQ8A.HA}VK00037	y[1] w[*]; PBac{y[+mDint2] w[+mC]=UAS-hCOQ8A.HA}VK00037
66420	COX14 (human)	M{UAS-hCOX14.HA}ZH-86Fb	y[1] w[*]; M{w[+mC]=UAS-hCOX14.HA}ZH-86Fb
79055	COX4I1 (human)	PBac{UAS-hCOX4I1.HA}VK00033	y[1] w[*]; PBac{y[+mDint2] w[+mC]=UAS-hCOX4I1.HA}VK00033/TM3, Sb[1] Ser[1]
79059	COX4I2 (human)	PBac{UAS-hCOX4I2.HA}VK00033	y[1] w[*]; PBac{y[+mDint2] w[+mC]=UAS-hCOX4I2.HA}VK00033
78103	COX6A1 (human)	PBac{UAS-hCOX6A1.HA}VK00033	y[1] w[*]; PBac{y[+mDint2] w[+mC]=UAS-hCOX6A1.HA}VK00033
78096	COX6A2 (human)	PBac{UAS-hCOX6A2.HA}VK00033	y[1] w[*]; PBac{y[+mDint2] w[+mC]=UAS-hCOX6A2.HA}VK00033
65756	COX6B1 (human)	M{UAS-hCOX6B1.HA}ZH-86Fb	y[1] w[*]; M{w[+mC]=UAS-hCOX6B1.HA}ZH-86Fb
78111	COX6B1 (human)	PBac{UAS-hCOX6B1.HA}VK00037	y[1] w[*]; PBac{y[+mDint2] w[+mC]=UAS-hCOX6B1.HA}VK00037
79049	COX7A1 (human)	PBac{UAS-hCOX7A1.HA}VK00037	y[1] w[*]; PBac{y[+mDint2] w[+mC]=UAS-hCOX7A1.HA}VK00037
79174	CPSF4 (human)	PBac{UAS-hCPSF4.HA}VK00033	y[1] w[*]; PBac{y[+mDint2] w[+mC]=UAS-hCPSF4.HA}VK00033
79072	CPSF4L (human)	PBac{UAS-hCPSF4L.HA}VK00033	y[1] w[*]; PBac{y[+mDint2] w[+mC]=UAS-hCPSF4L.HA}VK00033
66159	CRBN (human)	M{UAS-hCRBN.HA}ZH-86Fb	y[1] w[*]; M{w[+mC]=UAS-hCRBN.HA}ZH-86Fb
78028	CRCP (human)	PBac{UAS-hCRCP.HA}VK00037	y[1] w[*]; PBac{y[+mDint2] w[+mC]=UAS-hCRCP.HA}VK00037/SM6a
79133	CREG1 (human)	PBac{UAS-hCREG1.HA}VK00037	y[1] w[*]; PBac{y[+mDint2] w[+mC]=UAS-hCREG1.HA}VK00037
65265	CrkL (human)	P{UAS-Pickles.2.31}attP40	w[*]; P{w[+mC]=UAS-Pickles.2.31}attP40/CyO
79065	CRYAB (human)	PBac{UAS-hCRYAB.HA}VK00033	y[1] w[*]; PBac{y[+mDint2] w[+mC]=UAS-hCRYAB.HA}VK00033
66307	CRYGD (human)	M{UAS-hCRYGD.HA}ZH-86Fb	y[1] w[*]; M{w[+mC]=UAS-hCRYGD.HA}ZH-86Fb
78498	CSAD (human)	PBac{UAS-hCSAD.HA}VK00033	y[1] w[*]; PBac{y[+mDint2] w[+mC]=UAS-hCSAD.HA}VK00033
79199	CSNK1A1 (human)	PBac{UAS-hCSNK1A1.HA}VK00037	y[1] w[*]; PBac{y[+mDint2] w[+mC]=UAS-hCSNK1A1.HA}VK00037/SM6a
64225	CSNK1D (human, aka CK1delta)	P{UAS-hCKIdelta.T44A}H10	w[*]; P{w[+mC]=UAS-hCKIdelta.T44A}H10/CyO
64224	CSNK1D (human, aka CK1delta)	P{UAS-hCKIdelta.X}E25	w[*]; P{w[+mC]=UAS-hCKIdelta.X}E25
66033	CSRP3 (human)	M{UAS-hCSRP3.HA}ZH-86Fb	y[1] w[*]; M{w[+mC]=UAS-hCSRP3.HA}ZH-86Fb
76875	CSRP3 (human)	PBac{UAS-hCSRP3.HA}VK00037	y[1] w[*]; PBac{y[+mDint2] w[+mC]=UAS-hCSRP3.HA}VK00037
78496	CTNNB1 (human)	PBac{UAS-hCTNNB1.B}VK00037	y[1] w[*]; PBac{y[+mDint2] w[+mC]=UAS-hCTNNB1.B}VK00037
65822	CUL4B (human)	M{UAS-hCUL4B.HA}ZH-86Fb	y[1] w[*]; M{w[+mC]=UAS-hCUL4B.HA}ZH-86Fb
65770	CYB5A (human)	M{UAS-hCYB5A.HA}ZH-86Fb	y[1] w[*]; M{w[+mC]=UAS-hCYB5A.HA}ZH-86Fb
79177	CYB5R3 (human)	PBac{UAS-hCYB5R3.HA}VK00037	y[1] w[*]; PBac{y[+mDint2] w[+mC]=UAS-hCYB5R3.HA}VK00037
65829	CYFIP1 (human)	M{UAS-hCYFIP1.HA}ZH-86Fb	y[1] w[*]; M{w[+mC]=UAS-hCYFIP1.HA}ZH-86Fb
29960	DAB2 (human)	P{UAS-hDab2}2	w[1118]; P{w[+mC]=UAS-hDab2}2
66287	DAOA (human)	M{UAS-hDAOA.HA}ZH-86Fb	y[1] w[*]; M{w[+mC]=UAS-hDAOA.HA}ZH-86Fb
66304	DDIT3 (human)	M{UAS-hDDIT3.HA}ZH-86Fb	y[1] w[*]; M{w[+mC]=UAS-hDDIT3.HA}ZH-86Fb
79161	DDIT4 (human)	PBac{UAS-hDDIT4.HA}VK00037	y[1] w[*]; PBac{y[+mDint2] w[+mC]=UAS-hDDIT4.HA}VK00037/SM6a
77976	DDR1 (human)	PBac{UAS-hDDR1.HA}VK00037	y[1] w[*]; PBac{y[+mDint2] w[+mC]=UAS-hDDR1.HA}VK00037
78483	DDR2 (human)	PBac{UAS-hDDR2.B}VK00033	y[1] w[*]; PBac{y[+mDint2] w[+mC]=UAS-hDDR2.B}VK00033
65792	DDX1 (human)	M{UAS-hDDX1.HA}ZH-86Fb	y[1] w[*]; M{w[+mC]=UAS-hDDX1.HA}ZH-86Fb
79200	DEGS1 (human)	PBac{UAS-hDEGS1.HA}VK00033	y[1] w[*]; PBac{y[+mDint2] w[+mC]=UAS-hDEGS1.HA}VK00033
58470	DENND4A (human)	PBac{UAS-DENND4A.X}VK00033	y[1] w[*]; PBac{y[+mDint2] w[+mC]=UAS-DENND4A.X}VK00033
78510	DEPDC5 (human)	PBac{UAS-hDEPDC5.HA}VK00037	y[1] w[*]; PBac{y[+mDint2] w[+mC]=UAS-hDEPDC5.HA}VK00037/SM6a
79134	DGCR6 (human)	PBac{UAS-hDGCR6.HA}VK00037	y[1] w[*]; PBac{y[+mDint2] w[+mC]=UAS-hDGCR6.HA}VK00037
65793	DGKA (human)	M{UAS-hDGKA.HA}ZH-86Fb	y[1] w[*]; M{w[+mC]=UAS-hDGKA.HA}ZH-86Fb
65800	DGKG (human)	M{UAS-hDGKG.HA}ZH-86Fb	y[1] w[*]; M{w[+mC]=UAS-hDGKG.HA}ZH-86Fb
66031	DHFR (human)	M{UAS-hDHFR.HA}ZH-86Fb	y[1] w[*]; M{w[+mC]=UAS-hDHFR.HA}ZH-86Fb
79104	DHFRL1 (human)	PBac{UAS-hDHFR2.HA}VK00037	y[1] w[*]; PBac{y[+mDint2] w[+mC]=UAS-hDHFR2.HA}VK00037
76921	DIRAS1 (human)	PBac{UAS-hDIRAS1.HA}VK00037	y[1] w[*]; PBac{y[+mDint2] w[+mC]=UAS-hDIRAS1.HA}VK00037
76887	DIRAS2 (human)	PBac{UAS-hDIRAS2.HA}VK00037	y[1] w[*]; PBac{y[+mDint2] w[+mC]=UAS-hDIRAS2.HA}VK00037
78089	DLC1 (human)	PBac{UAS-hDLC1.HA}VK00037	y[1] w[*]; PBac{y[+mDint2] w[+mC]=UAS-hDLC1.HA}VK00037
64359	DLG4 (human)	P{UAS-hDLG4.HA}attP40	w[*]; P{y[+7.7] w[+mC]=UAS-hDLG4.HA}attP40
64358	DLG4 (human)	P{UAS-hDLG4.Z}attP40	w[*]; P{y[+t7.7] w[+mC]=UAS-hDLG4.Z}attP40
65818	DLGAP2 (human)	M{UAS-hDLGAP2.HA}ZH-86Fb	y[1] w[*]; M{w[+mC]=UAS-hDLGAP2.HA}ZH-86Fb
79123	DMAP1 (human)	PBac{UAS-hDMAP1.HA}VK00033	y[1] w[*]; PBac{y[+mDint2] w[+mC]=UAS-hDMAP1.HA}VK00033
53730	DnaJB1 (human, aka Hsp40)	P{UAS-DNAJB1.K}2	w[*]; P{w[+mC]=UAS-DNAJB1.K}2
79186	DNAJB6 (human)	PBac{UAS-hDNAJB6.HA}VK00033	y[1] w[*]; PBac{y[+mDint2] w[+mC]=UAS-hDNAJB6.HA}VK00033
79160	DNAJB8 (human)	PBac{UAS-hDNAJB8.HA}VK00033	y[1] w[*]; PBac{y[+mDint2] w[+mC]=UAS-hDNAJB8.HA}VK00033
78029	DNAJC19 (human)	PBac{UAS-hDNAJC19.HA}VK00037	y[1] w[*]; PBac{y[+mDint2] w[+mC]=UAS-hDNAJC19.HA}VK00037
76888	DNAJC5B (human)	PBac{UAS-hDNAJC5B.HA}VK00037	y[1] w[*]; PBac{y[+mDint2] w[+mC]=UAS-hDNAJC5B.HA}VK00037
66267	DNAJC6 (human)	M{UAS-hDNAJC6.HA}ZH-86Fb	y[1] w[*]; M{w[+mC]=UAS-hDNAJC6.HA}ZH-86Fb
66017	DNAL1 (human)	M{UAS-hDNAL1.HA}ZH-86Fb	y[1] w[*]; M{w[+mC]=UAS-hDNAL1.HA}ZH-86Fb
76895	DPF1 (human)	PBac{UAS-hDPF1.HA}VK00033	w[*]; PBac{y[+mDint2] w[+mC]=UAS-hDPF1.HA}VK00033
77948	DPP6 (human)	M{UAS-hDPP6.HA}ZH-86Fb	y[1] w[*]; M{w[+mC]=UAS-hDPP6.HA}ZH-86Fb
66023	DPYD (human)	M{UAS-hDPYD.HA}ZH-86Fb	y[1] w[*]; M{w[+mC]=UAS-hDPYD.HA}ZH-86Fb
77938	DPYSL2 (human)	PBac{UAS-hDPYSL2.HA}VK00037	y[1] w[*]; PBac{y[+mDint2] w[+mC]=UAS-hDPYSL2.HA}VK00037/SM6a
77939	DPYSL3 (human)	PBac{UAS-hDPYSL3.HA}VK00037	y[1] w[*]; PBac{y[+mDint2] w[+mC]=UAS-hDPYSL3.HA}VK00037
80051	DRD2 (human)	P{UAS-DA1m-mut}attP40	w[*]; P{w[+mC]=UAS-DA1m-mut}attP40/CyO
80047	DRD2 (human)	P{UAS-DA1m}2	w[*]; P{w[+mC]=UAS-DA1m}2
80048	DRD2 (human)	P{UAS-DA1m}3	w[*]; P{w[+mC]=UAS-DA1m}3/TM2
66296	DSTN (human)	M{UAS-hDSTN.HA}ZH-86Fb	y[1] w[*]; M{w[+mC]=UAS-hDSTN.HA}ZH-86Fb
79092	DSTN (human)	PBac{UAS-hDSTN.HA}VK00033	y[1] w[*]; PBac{y[+mDint2] w[+mC]=UAS-hDSTN.HA}VK00033
78412	DUOX2 (human)	M{UAS-hDUOX2.HA}ZH-86Fb	y[1] w[*]; L[1]/CyO; M{w[+mC]=UAS-hDUOX2.HA}ZH-86Fb
79183	DUOXA2 (human)	PBac{UAS-hDUOXA2.HA}VK00033	y[1] w[*]; PBac{y[+mDint2] w[+mC]=UAS-hDUOXA2.HA}VK00033
79136	DUPD1 (human)	PBac{UAS-hDUPD1.HA}VK00037	y[1] w[*]; PBac{y[+mDint2] w[+mC]=UAS-hDUPD1.HA}VK00037/SM6a
76886	DUSP14 (human)	PBac{UAS-hDUSP14.HA}VK00037	y[1] w[*]; PBac{y[+mDint2] w[+mC]=UAS-hDUSP14.HA}VK00037/CyO
77997	DUSP18 (human)	PBac{UAS-hDUSP18.HA}VK00037	y[1] w[*]; PBac{y[+mDint2] w[+mC]=UAS-hDUSP18.HA}VK00037
79105	DUSP21 (human)	PBac{UAS-hDUSP21.HA}VK00037	y[1] w[*]; PBac{y[+mDint2] w[+mC]=UAS-hDUSP21.HA}VK00037
79081	DUSP3 (human)	PBac{UAS-hDUSP3.HA}VK00037	y[1] w[*]; PBac{y[+mDint2] w[+mC]=UAS-hDUSP3.HA}VK00037
64455	DUX4 (human)	P{UASp-hDUX4.MAL}26	w[*]; P{w[+mC]=UASp-hDUX4.MAL}26/CyO
65052	DUX4 (human)	P{UASp-hDUX4.MAL}55	w[*]; P{w[+mC]=UASp-hDUX4.MAL}55/TM3, Sb[1]
65780	DVL3 (human)	M{UAS-hDVL3.HA}ZH-86Fb	y[1] w[*]; M{w[+mC]=UAS-hDVL3.HA}ZH-86Fb
78112	DYNLL1 (human)	PBac{UAS-hDYNLL1.HA}VK00037	y[1] w[*]; PBac{y[+mDint2] w[+mC]=UAS-hDYNLL1.HA}VK00037/SM6a
78104	DYNLT1 (human)	PBac{UAS-hDYNLT1.HA}VK00037	y[1] w[*]; PBac{y[+mDint2] w[+mC]=UAS-hDYNLT1.HA}VK00037/SM6a
38621	dystroglycan1 (human)	P{UAS-hDAG1.C}2	w[1118]; P{w[+mC]=UAS-hDAG1.C}2
78393	EBF1 (human)	PBac{UAS-hEBF1.HA}VK00033	y[1] w[*]; L[1]/CyO; PBac{y[+mDint2] w[+mC]=UAS-hEBF1.HA}VK00033
78484	ECE1 (human)	PBac{UAS-hECE1.HA}VK00033	y[1] w[*]; PBac{y[+mDint2] w[+mC]=UAS-hECE1.HA}VK00033
66232	EFHC2 (human)	M{UAS-hEFHC2.HA}ZH-86Fb	y[1] w[*]; M{w[+mC]=UAS-hEFHC2.HA}ZH-86Fb
79191	EFNB2 (human)	PBac{UAS-hEFNB2.HA}VK00037	y[1] w[*]; PBac{y[+mDint2] w[+mC]=UAS-hEFNB2.HA}VK00037/SM6a
66277	EGFLAM (human)	M{UAS-hEGFLAM.HA}ZH-86Fb	y[1] w[*]; M{w[+mC]=UAS-hEGFLAM.HA}ZH-86Fb
58415	EGFR (human)	M{UAS-hE-Egfr-GFP}ZH-58A	w[1118]; M{w[+mC]=UAS-hE-Egfr-GFP}ZH-58A/CyO
58432	EGFR (human)	M{UAS-hE-Pvr-GFP}ZH-58A	w[1118]; M{w[+mC]=UAS-hE-Pvr-GFP}ZH-58A
77987	EHBP1 (human)	PBac{UAS-hEHBP1.HA}VK00033	y[1] w[*]; PBac{y[+mDint2] w[+mC]=UAS-hEHBP1.HA}VK00033
81051	EHD1 (human)	P{UAS-hEHD1.HA}3	w[*]; P{w[+mC]=UAS-hEHD1.HA}3
81052	EHD2 (human)	P{UAS-hEHD2.myc}2	w[*]; P{w[+mC]=UAS-hEHD2.myc}2
81055	EHD3 (human)	P{UAS-hEHD3.myc}3	w[*]; P{w[+mC]=UAS-hEHD3.myc}3
65791	EHHADH (human)	M{UAS-hEHHADH.HA}ZH-86Fb	y[1] w[*]; M{w[+mC]=UAS-hEHHADH.HA}ZH-86Fb
77991	EIF1 (human)	PBac{UAS-hEIF1.HA}VK00037	y[1] w[*]; PBac{y[+mDint2] w[+mC]=UAS-hEIF1.HA}VK00037
79106	EIF2AK1 (human)	PBac{UAS-hEIF2AK1.B}VK00037	y[1] w[*]; PBac{y[+mDint2] w[+mC]=UAS-hEIF2AK1.B}VK00037/SM6a
79107	EIF2AK3 (human)	PBac{UAS-hEIF2AK3.B}VK00037	y[1] w[*]; PBac{y[+mDint2] w[+mC]=UAS-hEIF2AK3.B}VK00037/SM6a
79108	EIF2AK4 (human)	PBac{UAS-hEIF2AK4.HA}VK00037	y[1] w[*]; PBac{y[+mDint2] w[+mC]=UAS-hEIF2AK4.HA}VK00037/SM6a
79114	EIF3E (human)	PBac{UAS-hEIF3E.HA}VK00037	y[1] w[*]; PBac{y[+mDint2] w[+mC]=UAS-hEIF3E.HA}VK00037
77999	EIF4EBP1 (human)	PBac{UAS-hEIF4EBP1.HA}VK00033	y[1] w[*]; PBac{y[+mDint2] w[+mC]=UAS-hEIF4EBP1.HA}VK00033
78108	EIF4EBP2 (human)	PBac{UAS-hEIF4EBP2.HA}VK00033	y[1] w[*]; PBac{y[+mDint2] w[+mC]=UAS-hEIF4EBP2.HA}VK00033
76865	EIF5A (human)	PBac{UAS-hEIF5A.HA}VK00033	w[*]; PBac{y[+mDint2] w[+mC]=UAS-hEIF5A.HA}VK00033
76828	EIF5A2 (human)	PBac{UAS-hEIF5A2.HA}VK00033	w[*]; PBac{y[+mDint2] w[+mC]=UAS-hEIF5A2.HA}VK00033
66247	ELAC2 (human)	M{UAS-hELAC2.HA}ZH-86Fb	y[1] w[*]; M{w[+mC]=UAS-hELAC2.HA}ZH-86Fb
77874	ELAVL1 (human)	PBac{UAS-HA.hELAVL1}VK00013	y[1] w[*]; PBac{w[+mC]=UAS-HA.hELAVL1}VK00013
78505	ELAVL3 (human)	PBac{UAS-hELAVL3.B}VK00037	y[1] w[*]; PBac{y[+mDint2] w[+mC]=UAS-hELAVL3.B}VK00037
77932	ELOVL1 (human)	PBac{UAS-hELOVL1.HA}VK00037	y[1] w[*]; PBac{y[+mDint2] w[+mC]=UAS-hELOVL1.HA}VK00037/SM6a
78093	EMC1 (human)	PBac{UAS-hEMC1.HA}VK00037	y[1] w[*]; PBac{y[+mDint2] w[+mC]=UAS-hEMC1.HA}VK00037
76904	EMC9 (human)	PBac{UAS-hEMC9.HA}VK00033	w[*]; PBac{y[+mDint2] w[+mC]=UAS-hEMC9.HA}VK00033
66245	EML1 (human)	M{UAS-hEML1.HA}ZH-86Fb	y[1] w[*]; M{w[+mC]=UAS-hEML1.HA}ZH-86Fb
78409	ENPEP (human)	PBac{UAS-hENPEP.HA}VK00037	y[1] w[*]; PBac{y[+mDint2] w[+mC]=UAS-hENPEP.HA}VK00037; D[1]/TM3, Sb[1] Ser[1]
78100	ENSA (human)	PBac{UAS-hENSA.HA}VK00037	y[1] w[*]; PBac{y[+mDint2] w[+mC]=UAS-hENSA.HA}VK00037
78493	EP400 (human)	PBac{UAS-hEP400.B}VK00033	y[1] w[*]; PBac{y[+mDint2] w[+mC]=UAS-hEP400.B}VK00033
66217	EPB42 (human)	M{UAS-hEPB42.HA}ZH-86Fb	y[1] w[*]; M{w[+mC]=UAS-hEPB42.HA}ZH-86Fb
77931	EPHA1 (human)	M{UAS-hEPHA1.HA}ZH-86Fb	y[1] w[*]; M{w[+mC]=UAS-hEPHA1.HA}ZH-86Fb
78473	EPHB1 (human)	PBac{UAS-hEPHB1.B}VK00033	y[1] w[*]; PBac{y[+mDint2] w[+mC]=UAS-hEPHB1.B}VK00033/TM3, Sb[1] Ser[1]
66068	EPHX1 (human)	M{UAS-hEPHX1.HA}ZH-86Fb	y[1] w[*]; M{w[+mC]=UAS-hEPHX1.HA}ZH-86Fb
79181	EPN3 (human)	PBac{UAS-hEPN3.HA}VK00037	y[1] w[*]; PBac{y[+mDint2] w[+mC]=UAS-hEPN3.HA}VK00037
65781	EPS8L2 (human)	M{UAS-hEPS8L2.HA}ZH-86Fb	y[1] w[*]; M{w[+mC]=UAS-hEPS8L2.HA}ZH-86Fb
33806	ERAB (human, aka HSD17B10)	P{UAS-HSD17B10.Exel}1	y[1] w[1118]; P{w[+mC]=UAS-HSD17B10.Exel}1
65828	ERCC5 (human)	M{UAS-hERCC5.HA}ZH-86Fb	y[1] w[*]; M{w[+mC]=UAS-hERCC5.HA}ZH-86Fb
79130	ETS1 (human)	PBac{UAS-hETS1.HA}VK00037	y[1] w[*]; PBac{y[+mDint2] w[+mC]=UAS-hETS1.HA}VK00037
77933	EXD2 (human)	PBac{UAS-hEXD2.HA}VK00037	y[1] w[*]; PBac{y[+mDint2] w[+mC]=UAS-hEXD2.HA}VK00037
65796	EXT1 (human)	M{UAS-hEXT1.HA}ZH-86Fb	y[1] w[*]; M{w[+mC]=UAS-hEXT1.HA}ZH-86Fb
66096	F10 (human)	M{UAS-hF10.HA}ZH-86Fb	y[1] w[*]; M{w[+mC]=UAS-hF10.HA}ZH-86Fb
66081	F11 (human)	M{UAS-hF11.HA}ZH-86Fb	y[1] w[*]; M{w[+mC]=UAS-hF11.HA}ZH-86Fb
66095	F9 (human)	M{UAS-hF9.HA}ZH-86Fb	y[1] w[*]; M{w[+mC]=UAS-hF9.HA}ZH-86Fb
76804	FABP3 (human)	PBac{UAS-hFABP3.HA}VK00037	y[1] w[*]; PBac{y[+mDint2] w[+mC]=UAS-hFABP3.HA}VK00037
65768	FABP4 (human)	M{UAS-hFABP4.HA}ZH-86Fb	y[1] w[*]; M{w[+mC]=UAS-hFABP4.HA}ZH-86Fb
76801	FABP7 (human)	PBac{UAS-hFABP7.HA}VK00037	y[1] w[*]; PBac{y[+mDint2] w[+mC]=UAS-hFABP7.HA}VK00037
76842	FABP9 (human)	PBac{UAS-hFABP9.HA}VK00037	y[1] w[*]; PBac{y[+mDint2] w[+mC]=UAS-hFABP9.HA}VK00037
78423	FAF1 (human)	M{UAS-hFAF1.HA}ZH-86Fb	y[1] w[*]; L[1]/CyO; M{w[+mC]=UAS-hFAF1.HA}ZH-86Fb
79043	FAF2 (human)	PBac{UAS-hFAF2.HA}VK00033	y[1] w[*]; PBac{y[+mDint2] w[+mC]=UAS-hFAF2.HA}VK00033
79075	FAM206A (human)	PBac{UAS-hFAM206A.HA}VK00037	y[1] w[*]; PBac{y[+mDint2] w[+mC]=UAS-hABITRAM.HA}VK00037
79201	FAM50B (human)	PBac{UAS-hFAM50B.HA}VK00037	y[1] w[*]; PBac{y[+mDint2] w[+mC]=UAS-hFAM50B.HA}VK00037
79146	FAM57A (human)	PBac{UAS-hFAM57A.HA}VK00037	y[1] w[*]; PBac{y[+mDint2] w[+mC]=UAS-hFAM57A.HA}VK00037
78444	FBXO32 (human)	PBac{UAS-hFBXO32.B}VK00037	y[1] w[*]; PBac{y[+mDint2] w[+mC]=UAS-hFBXO32.B}VK00037
29881	Fe65 (human, aka APBB1)	P{UAS-Hsap\APBB1-HA}2	w[1118]; P{w[+mC]=UAS-Hsap\APBB1-HA}2
78427	FGFR4 (human)	PBac{UAS-hFGFR4.HA}VK00037	y[1] w[*]; PBac{y[+mDint2] w[+mC]=UAS-hFGFR4.HA}VK00037; D[1]/TM3, Sb[1] Ser[1]
78091	FGGY (human)	PBac{UAS-hFGGY.B}VK00037	y[1] w[*]; PBac{y[+mDint2] w[+mC]=UAS-hFGGY.B}VK00037
79126	FLAD1 (human)	PBac{UAS-hFLAD1.HA}VK00037	y[1] w[*]; PBac{y[+mDint2] w[+mC]=UAS-hFLAD1.HA}VK00037
78428	FMNL3 (human)	PBac{UAS-hFMNL3.B}VK00037	y[1] w[*]; PBac{y[+mDint2] w[+mC]=UAS-hFMNL3.B}VK00037; D[1]/TM3, Sb[1] Ser[1]
79185	FOSL2 (human)	PBac{UAS-hFOSL2.HA}VK00037	y[1] w[*]; PBac{y[+mDint2] w[+mC]=UAS-hFOSL2.HA}VK00037
66413	FOXM1 (human)	M{UAS-hFOXM1.HA}ZH-86Fb	y[1] w[*]; M{w[+mC]=UAS-hFOXM1.HA}ZH-86Fb
77992	FOXP1 (human)	PBac{UAS-hFOXP1.HA}VK00037	y[1] w[*]; PBac{y[+mDint2] w[+mC]=UAS-hFOXP1.HA}VK00037
78417	FST (human)	M{UAS-hFST.HA}ZH-86Fb	y[1] w[*]; L[1]/CyO; M{w[+mC]=UAS-hFST.HA}ZH-86Fb
66306	FTL (human)	M{UAS-hFTL.HA}ZH-86Fb	y[1] w[*]; M{w[+mC]=UAS-hFTL.HA}ZH-86Fb
79085	FUNDC2 (human)	PBac{UAS-hFUNDC2.HA}VK00033	y[1] w[*]; PBac{y[+mDint2] w[+mC]=UAS-hFUNDC2.HA}VK00033/TM3, Sb[1] Ser[1]
66055	FURIN (human)	M{UAS-hFURIN.HA}ZH-86Fb	y[1] w[*]; M{w[+mC]=UAS-hFURIN.HA}ZH-86Fb
67165	FXN (human)	PBac{UAS-hFXN.C}VK00033	y[1] w[*]; PBac{y[+mDint2] w[+mC]=UAS-hFXN.C}VK00033
66126	FXYD2 (human)	M{UAS-hFXYD2.HA}ZH-86Fb	y[1] w[*]; M{w[+mC]=UAS-hFXYD2.HA}ZH-86Fb
64380	FYN (human)	P{UAS-hFYN.Z}attP40	w[*]; P{y[+t7.7] w[+mC]=UAS-hFYN.Z}attP40
78429	FZD7 (human)	PBac{UAS-hFZD7.HA}VK00037	y[1] w[*]; PBac{y[+mDint2] w[+mC]=UAS-hFZD7.HA}VK00037; D[1]/TM3, Sb[1] Ser[1]
79047	GABARAP (human)	PBac{UAS-hGABARAP.HA}VK00037	y[1] w[*]; PBac{y[+mDint2] w[+mC]=UAS-hGABARAP.HA}VK00037/SM6a
64371	GABRA5 (human)	P{UAS-hGABRA5.HA}attP40	w[*]; P{y[+7.7] w[+mC]=UAS-hGABRA5.HA}attP40
79129	GABRG2 (human)	PBac{UAS-hGABRG2.HA}VK00037	y[1] w[*]; PBac{y[+mDint2] w[+mC]=UAS-hGABRG2.HA}VK00037/SM6a
66046	GAD1 (human)	M{UAS-hGAD1.HA}ZH-86Fb	y[1] w[*]; M{w[+mC]=UAS-hGAD1.HA}ZH-86Fb
78031	GADD45G (human)	PBac{UAS-hGADD45G.HA}VK00033	y[1] w[*]; PBac{y[+mDint2] w[+mC]=UAS-hGADD45G.HA}VK00033
78511	GADL1 (human)	PBac{UAS-hGADL1.HA}VK00033	y[1] w[*]; PBac{y[+mDint2] w[+mC]=UAS-hGADL1.HA}VK00033
78529	GAK (human)	PBac{UAS-hGAK.B}VK00037	y[1] w[*]; PBac{y[+mDint2] w[+mC]=UAS-hGAK.B}VK00037
37740	GALE (human)	P{UAS-hGALE.S}32A	w[*]; P{w[+mC]=UAS-hGALE.S}32A/CyO; TM2/TM6B, Tb[1]
65252	GALNT2 (human)	P{UAS-GALNT2.YFP}2	w[1118]; P{w[+mC]=UAS-GALNT2.YFP}2
64377	GAP43 (human)	P{UAS-hGAP43.HA}attP40	w[*]; P{y[+7.7] w[+mC]=UAS-hGAP43.HA}attP40
79196	GAPDH (human)	PBac{UAS-hGAPDH.HA}VK00033	y[1] w[*]; PBac{y[+mDint2] w[+mC]=UAS-hGAPDH.HA}VK00033
66423	GEN1 (human)	M{UAS-hGEN1.HA}ZH-86Fb	y[1] w[*]; M{w[+mC]=UAS-hGEN1.HA}ZH-86Fb
64368	GFAP (human)	P{UAS-hGFAP.Z}attP40	w[*]; P{y[+7.7] w[+mC]=UAS-hGFAP.Z}attP40
39703	Gfi1 (human)	P{UAS-Hsap\GFI1}2	y[1] w[*]; P{w[+mC]=UAS-Hsap\GFI1}2
39705	Gfi1B (human)	P{UAS-Hsap\GFI1B}4	y[1] w[*]; P{w[+mC]=UAS-Hsap\GFI1B}4
66243	GGCX (human)	M{UAS-hGGCX.HA}ZH-86Fb	y[1] w[*]; M{w[+mC]=UAS-hGGCX.HA}ZH-86Fb
79148	GGT1 (human)	PBac{UAS-hGGT1.HA}VK00037	y[1] w[*]; PBac{y[+mDint2] w[+mC]=UAS-hGGT1.HA}VK00037
66140	GHRL (human)	M{UAS-hGHRL.HA}ZH-86Fb	y[1] w[*]; M{w[+mC]=UAS-hGHRL.HA}ZH-86Fb
78406	GK (human)	PBac{UAS-hGK.HA}VK00037	y[1] w[*]; PBac{y[+mDint2] w[+mC]=UAS-hGK.HA}VK00037
78418	GLA (human)	M{UAS-hGLA.B}ZH-86Fb	y[1] w[*]; M{w[+mC]=UAS-hGLA.B}ZH-86Fb
79638	GLDC (human)	PBac{UAS-hGLDC.HA}VK00037	y[1] w[*]; PBac{y[+mDint2] w[+mC]=UAS-hGLDC.HA}VK00037
77954	GLRA2 (human)	PBac{UAS-hGLRA2.HA}VK00037	y[1] w[*]; PBac{y[+mDint2] w[+mC]=UAS-hGLRA2.HA}VK00037
78113	GLRX (human)	PBac{UAS-hGLRX.HA}VK00037	y[1] w[*]; PBac{y[+mDint2] w[+mC]=UAS-hGLRX.HA}VK00037/SM6a
78411	GLUL (human)	M{UAS-hGLUL.HA}ZH-86Fb	y[1] w[*]; L[1]/CyO; M{w[+mC]=UAS-hGLUL.HA}ZH-86Fb
66153	GML (human)	M{UAS-hGML.HA}ZH-86Fb	y[1] w[*]; M{w[+mC]=UAS-hGML.HA}ZH-86Fb
79003	GNAO1 (human)	PBac{UAS-hGNAO1.HA}VK00033	y[1] w[*]; PBac{y[+mDint2] w[+mC]=UAS-hGNAO1.HA}VK00033
64367	GNAS (human)	P{UAS-hGNAS.HA}attP40	w[*]; P{y[+7.7] w[+mC]=UAS-hGNAS.HA}attP40
78014	GNG2 (human)	PBac{UAS-hGNG2.HA}VK00033	y[1] w[*]; PBac{y[+mDint2] w[+mC]=UAS-hGNG2.HA}VK00033
79093	GOLGA4 (human)	PBac{UAS-hGOLGA4.HA}VK00033	y[1] w[*]; PBac{y[+mDint2] w[+mC]=UAS-hGOLGA4.HA}VK00033
76798	GOLT1A (human)	PBac{UAS-hGOLT1A.HA}VK00037	y[1] w[*]; PBac{y[+mDint2] w[+mC]=UAS-hGOLT1A.HA}VK00037
78398	GOT1 (human)	PBac{UAS-hGOT1.HA}VK00033	y[1] w[*]; L[1]/CyO; PBac{y[+mDint2] w[+mC]=UAS-hGOT1.HA}VK00033
78407	GPC3 (human)	PBac{UAS-hGPC3.HA}VK00037	y[1] w[*]; PBac{y[+mDint2] w[+mC]=UAS-hGPC3.HA}VK00037
78408	GPC4 (human)	PBac{UAS-hGPC4.HA}VK00033	y[1] w[*]; L[1]/CyO; PBac{y[+mDint2] w[+mC]=UAS-hGPC4.HA}VK00033
77936	GPC5 (human)	PBac{UAS-hGPC5.HA}VK00037	y[1] w[*]; PBac{y[+mDint2] w[+mC]=UAS-hGPC5.HA}VK00037/SM6a
79633	GPR155 (human)	PBac{UAS-hGPR155.HA}VK00037	y[1] w[*]; PBac{y[+mDint2] w[+mC]=UAS-hGPR155.HA}VK00037/CyO
66124	GPR39 (human)	M{UAS-hGPR39.HA}ZH-86Fb	y[1] w[*]; M{w[+mC]=UAS-hGPR39.HA}ZH-86Fb
78474	GRIA1 (human)	PBac{UAS-hGRIA1.HA}VK00037	y[1] w[*]; PBac{y[+mDint2] w[+mC]=UAS-hGRIA1.HA}VK00037/SM6a
64373	GRIA2 (human)	P{UAS-hGRIA2.HA}attP40	w[*]; P{y[+7.7] w[+mC]=UAS-hGRIA2.HA}attP40
77957	GRIK5 (human)	M{UAS-hGRIK5.B}ZH-86Fb	y[1] w[*]; M{w[+mC]=UAS-hGRIK5.B}ZH-86Fb
78503	GRK4 (human)	PBac{UAS-hGRK4.HA}VK00037	y[1] w[*]; PBac{y[+mDint2] w[+mC]=UAS-hGRK4.HA}VK00037
78438	GRXCR1 (human)	PBac{UAS-hGRXCR1.HA}VK00037	y[1] w[*]; PBac{y[+mDint2] w[+mC]=UAS-hGRXCR1.HA}VK00037; D[1]/TM3, Sb[1] Ser[1]
78095	GSK3A (human)	PBac{UAS-hGSK3A.B}VK00037	y[1] w[*]; PBac{y[+mDint2] w[+mC]=UAS-hGSK3A.B}VK00037
77973	GSTM1 (human)	PBac{UAS-hGSTM1.HA}VK00037	y[1] w[*]; PBac{y[+mDint2] w[+mC]=UAS-hGSTM1.HA}VK00037
78094	GSTO1 (human)	PBac{UAS-hGSTO1.HA}VK00037	y[1] w[*]; PBac{y[+mDint2] w[+mC]=UAS-hGSTO1.HA}VK00037
79109	GSTO2 (human)	PBac{UAS-hGSTO2.GW.HA}VK00033	y[1] w[*]; PBac{y[+mDint2] w[+mC]=UAS-hGSTO2.GW.HA}VK00033/TM3, Sb[1] Ser[1]
77974	GSTT1 (human)	PBac{UAS-hGSTT1.HA}VK00037	y[1] w[*]; PBac{y[+mDint2] w[+mC]=UAS-hGSTT1.HA}VK00037
77975	GSTT2 (human)	PBac{UAS-hGSTT2.HA}VK00037	y[1] w[*]; PBac{y[+mDint2] w[+mC]=UAS-hGSTT2.HA}VK00037
76813	GUCY1A1 (human)	PBac{UAS-hGUCY1A1.HA}VK00037	y[1] w[*]; PBac{y[+mDint2] w[+mC]=UAS-hGUCY1A1.HA}VK00037
76883	GUK1 (human)	PBac{UAS-hGUK1.HA}VK00037	y[1] w[*]; PBac{y[+mDint2] w[+mC]=UAS-hGUK1.HA}VK00037
66290	GYPA (human)	M{UAS-hGYPA.HA}ZH-86Fb	y[1] w[*]; M{w[+mC]=UAS-hGYPA.HA}ZH-86Fb
66112	GZMH (human)	M{UAS-hGZMH.HA}ZH-86Fb	y[1] w[*]; M{w[+mC]=UAS-hGZMH.HA}ZH-86Fb
76840	H2AFZ (human)	PBac{UAS-hH2AFZ.HA}VK00037	y[1] w[*]; PBac{y[+mDint2] w[+mC]=UAS-hH2AFZ.HA}VK00037
58410	H3F3A (human, H3 histone 3A)	PBac{UAS-H3.3.FLAG.HA}VK00018	w[*]; PBac{y[+mDint2] w[+mC]=UAS-H3.3.FLAG.HA}VK00018
65839	H3F3B (human)	M{UAS-hH3F3B.HA}ZH-86Fb	y[1] w[*]; M{w[+mC]=UAS-hH3F3B.HA}ZH-86Fb
79159	HACD4 (human)	PBac{UAS-hHACD4.HA}VK00033	y[1] w[*]; PBac{y[+mDint2] w[+mC]=UAS-hHACD4.HA}VK00033
66580	HADHA (human)	M{UAS-hHADHA.HA}ZH-86Fb	y[1] w[*]; M{w[+mC]=UAS-hHADHA.HA}ZH-86Fb
76817	HDAC6 (human)	PBac{UAS-hHDAC6.HA}VK00037	y[1] w[*]; PBac{y[+mDint2] w[+mC]=UAS-hHDAC6.HA}VK00037
64182	heme oxygenase (human)	P{UAS-CD4-mIFP-T2A-HO1}attP2	y[1] w[*]; P{y[+t7.7] w[+mC]=UAS-CD4-mIFP-T2A-HO1}attP2/TM6B, Tb[1]
79167	HES4 (human)	PBac{UAS-hHES4.HA}VK00037	y[1] w[*]; PBac{y[+mDint2] w[+mC]=UAS-hHES4.HA}VK00037/SM6a
78023	HIGD1C (human)	PBac{UAS-hHIGD1C.B}VK00033	y[1] w[*]; PBac{y[+mDint2] w[+mC]=UAS-hHIGD1C.B}VK00033
78101	HIGD2A (human)	PBac{UAS-hHIGD2A.HA}VK00037	y[1] w[*]; PBac{y[+mDint2] w[+mC]=UAS-hHIGD2A.HA}VK00037
78006	HINT1 (human)	PBac{UAS-hHINT1.HA}VK00033	y[1] w[*]; PBac{y[+mDint2] w[+mC]=UAS-hHINT1.HA}VK00033
79089	HINT2 (human)	PBac{UAS-hHINT2.HA}VK00033	y[1] w[*]; PBac{y[+mDint2] w[+mC]=UAS-hHINT2.HA}VK00033
66279	HIP1 (human)	M{UAS-hHIP1.HA}ZH-86Fb	y[1] w[*]; M{w[+mC]=UAS-hHIP1.HA}ZH-86Fb/TM3, Sb[1]
65842	HIST1H3B (human)	M{UAS-hHIST1H3B.HA}ZH-86Fb	y[1] w[*]; M{w[+mC]=UAS-hHIST1H3B.HA}ZH-86Fb
65771	HIST1H3C (human)	M{UAS-hHIST1H3C.HA}ZH-86Fb	y[1] w[*]; M{w[+mC]=UAS-hHIST1H3C.HA}ZH-86Fb
65841	HIST1H3F (human)	M{UAS-hHIST1H3F.HA}ZH-86Fb	y[1] w[*]; M{w[+mC]=UAS-hHIST1H3F.HA}ZH-86Fb
66012	HIST1H3H (human)	M{UAS-hHIST1H3H.HA}ZH-86Fb	y[1] w[*]; M{w[+mC]=UAS-hHIST1H3H.HA}ZH-86Fb
65826	HK1 (human)	M{UAS-hHK1.HA}ZH-86Fb	y[1] w[*]; M{w[+mC]=UAS-hHK1.HA}ZH-86Fb
65824	HK3 (human)	M{UAS-hHK3.HA}ZH-86Fb	y[1] w[*]; M{w[+mC]=UAS-hHK3.HA}ZH-86Fb/TM3, Sb[1]
66134	HMGA1 (human)	M{UAS-hHMGA1.a.HA}ZH-86Fb	y[1] w[*]; M{w[+mC]=UAS-hHMGA1.a.HA}ZH-86Fb
66132	HMGA1 (human)	M{UAS-hHMGA1.b.HA}ZH-86Fb	y[1] w[*]; M{w[+mC]=UAS-hHMGA1.b.HA}ZH-86Fb
66227	HMMR (human)	M{UAS-hHMMR.HA}ZH-86Fb	y[1] w[*]; M{w[+mC]=UAS-hHMMR.HA}ZH-86Fb
78415	HNF4A (human)	M{UAS-hHNF4A.HA}ZH-86Fb	y[1] w[*]; M{w[+mC]=UAS-hHNF4A.HA}ZH-86Fb
79120	HNRNPC (human)	PBac{UAS-hHNRNPC.HA}VK00037	y[1] w[*]; PBac{y[+mDint2] w[+mC]=UAS-hHNRNPC.HA}VK00037
64391	HOMER2 (human)	P{UAS-hHOMER2.HA}attP40	w[*]; P{y[+t7.7] w[+mC]=UAS-hHOMER2.HA}attP40
66224	HOOK1 (human)	M{UAS-hHOOK1.HA}ZH-86Fb	y[1] w[*]; M{w[+mC]=UAS-hHOOK1.HA}ZH-86Fb
79118	HOXA2 (human)	PBac{UAS-hHOXA2.HA}VK00037	y[1] w[*]; PBac{y[+mDint2] w[+mC]=UAS-hHOXA2.HA}VK00037/SM6a
79119	HOXA5 (human)	PBac{UAS-hHOXA5.HA}VK00037	y[1] w[*]; PBac{y[+mDint2] w[+mC]=UAS-hHOXA5.HA}VK00037/SM6a
79112	HOXB2 (human)	PBac{UAS-hHOXB2.HA}VK00037	y[1] w[*]; PBac{y[+mDint2] w[+mC]=UAS-hHOXB2.HA}VK00037
79110	HOXB5 (human)	PBac{UAS-hHOXB5.HA}VK00037	y[1] w[*]; PBac{y[+mDint2] w[+mC]=UAS-hHOXB5.HA}VK00037/SM6a
79111	HOXC8 (human)	PBac{UAS-hHOXC8.HA}VK00037	y[1] w[*]; PBac{y[+mDint2] w[+mC]=UAS-hHOXC8.HA}VK00037/SM6a
79131	HOXD4 (human)	PBac{UAS-hHOXD4.HA}VK00037	y[1] w[*]; PBac{y[+mDint2] w[+mC]=UAS-hHOXD4.HA}VK00037/SM6a
76919	HPCA (human)	PBac{UAS-hHPCA.HA}VK00037	y[1] w[*]; PBac{y[+mDint2] w[+mC]=UAS-hHPCA.HA}VK00037
66029	HPCAL4 (human)	M{UAS-hHPCAL4.HA}ZH-86Fb	y[1] w[*]; M{w[+mC]=UAS-hHPCAL4.HA}ZH-86Fb
66073	HPSE (human)	M{UAS-hHPSE.HA}ZH-86Fb	y[1] w[*]; M{w[+mC]=UAS-hHPSE.HA}ZH-86Fb
80054	HRAS (human)	PBac{UAS-GFP-tH}VK00002	y[1] w[*]; PBac{y[+mDint2] w[+mC]=UAS-GFP-tH}VK00002
7455	HSPA1L (Heat shock 70-like 1, human)	P{UAS-Hsap\HSPA1L.W}53.1	w[1118]; P{w[+mC]=UAS-Hsap\HSPA1L.W}53.1/CyO
76857	HSPA4 (human)	PBac{UAS-hHSPA4.HA}VK00037	y[1] w[*]; PBac{y[+mDint2] w[+mC]=UAS-hHSPA4.HA}VK00037
53729	HspA4L (human)	P{UAS-HSPA4L.K}2	w[*]; P{w[+mC]=UAS-HSPA4L.K}2/CyO
66037	HSPB8 (human)	M{UAS-hHSPB8.HA}ZH-86Fb	y[1] w[*]; M{w[+mC]=UAS-hHSPB8.HA}ZH-86Fb
77927	HTR1D (human)	M{UAS-hHTR1D.HA}ZH-86Fb	y[1] w[*]; M{w[+mC]=UAS-hHTR1D.HA}ZH-86Fb
68431	HTT (human)	M{UAS-HTT.108.Q120.HA}ZH-51D	y[1] w[*]; M{w[+m*]=UAS-HTT.108.Q120.HA}ZH-51D
76794	HYPK (human)	PBac{UAS-hHYPK.HA}VK00037	y[1] w[*]; PBac{y[+mDint2] w[+mC]=UAS-hHYPK.HA}VK00037
66139	HYPM (human)	M{UAS-hHYPM.HA}ZH-86Fb	y[1] w[*]; M{w[+mC]=UAS-hHYPM.HA}ZH-86Fb
76843	ID2 (human)	PBac{UAS-hID2.HA}VK00037	y[1] w[*]; PBac{y[+mDint2] w[+mC]=UAS-hID2.HA}VK00037/CyO
65830	IDE (human)	M{UAS-hIDE.HA}ZH-86Fb	y[1] w[*]; M{w[+mC]=UAS-hIDE.HA}ZH-86Fb
80143	IDH3A (human)	PBac{UAS-hIDH3A.U}VK00033	y[1] w[*]; PBac{y[+mDint2] w[+mC]=UAS-hIDH3A.U}VK00033
79153	IDI1 (human)	PBac{UAS-hIDI1.HA}VK00037	y[1] w[*]; PBac{y[+mDint2] w[+mC]=UAS-hIDI1.HA}VK00037/SM6a
79150	IDI2 (human)	PBac{UAS-hIDI2.HA}VK00037	y[1] w[*]; PBac{y[+mDint2] w[+mC]=UAS-hIDI2.HA}VK00037/SM6a
65754	IER3IP1 (human)	M{UAS-hIER3IP1.HA}ZH-86Fb	y[1] w[*]; M{w[+mC]=UAS-hIER3IP1.HA}ZH-86Fb
66142	IFITM3 (human)	M{UAS-hIFITM3.HA}ZH-86Fb	y[1] w[*]; M{w[+mC]=UAS-hIFITM3.HA}ZH-86Fb
66301	IFNG (human)	M{UAS-hIFNG.HA}ZH-86Fb	y[1] w[*]; M{w[+mC]=UAS-hIFNG.HA}ZH-86Fb
66241	IFT80 (human)	M{UAS-hIFT80.HA}ZH-86Fb	y[1] w[*]; M{w[+mC]=UAS-hIFT80.HA}ZH-86Fb
78454	IGF2R (human)	PBac{UAS-hIGF2R.HA}VK00037	y[1] w[*]; PBac{y[+mDint2] w[+mC]=UAS-hIGF2R.HA}VK00037
66308	IL10 (human)	M{UAS-hIL10.HA}ZH-86Fb	y[1] w[*]; M{w[+mC]=UAS-hIL10.HA}ZH-86Fb
66282	IL13 (human)	M{UAS-hIL13.HA}ZH-86Fb	y[1] w[*]; M{w[+mC]=UAS-hIL13.HA}ZH-86Fb
66297	IL17F (human)	M{UAS-hIL17F.HA}ZH-86Fb	y[1] w[*]; M{w[+mC]=UAS-hIL17F.HA}ZH-86Fb
66087	IL18 (human)	M{UAS-hIL18.HA}ZH-86Fb	y[1] w[*]; M{w[+mC]=UAS-hIL18.HA}ZH-86Fb
66097	IL18RAP (human)	M{UAS-hIL18RAP.HA}ZH-86Fb	y[1] w[*]; M{w[+mC]=UAS-hIL18RAP.HA}ZH-86Fb
66084	IL1F10 (human)	M{UAS-hIL1F10.HA}ZH-86Fb	y[1] w[*]; M{w[+mC]=UAS-hIL1F10.HA}ZH-86Fb
66102	IL1RAPL2 (human)	M{UAS-hIL1RAPL2.HA}ZH-86Fb	y[1] w[*]; M{w[+mC]=UAS-hIL1RAPL2.HA}ZH-86Fb
66288	IL36RN (human)	M{UAS-hIL36RN.HA}ZH-86Fb	y[1] w[*]; M{w[+mC]=UAS-hIL36RN.HA}ZH-86Fb
66090	IL37 (human)	M{UAS-hIL37.HA}ZH-86Fb	y[1] w[*]; M{w[+mC]=UAS-hIL37.HA}ZH-86Fb
79173	ING5 (human)	PBac{UAS-hING5.HA}VK00033	y[1] w[*]; PBac{y[+mDint2] w[+mC]=UAS-hING5.HA}VK00033
77968	INPP4B (human)	PBac{UAS-hINPP4B.HA}VK00033	y[1] w[*]; PBac{y[+mDint2] w[+mC]=UAS-hINPP4B.HA}VK00033/TM3, Sb[1] Ser[1]
78527	INPP5D (human)	PBac{UAS-hINPP5D.B}VK00037	y[1] w[*]; PBac{y[+mDint2] w[+mC]=UAS-hINPP5D.B}VK00037
78430	INPP5E (human)	PBac{UAS-hINPP5E.HA}VK00037	y[1] w[*]; PBac{y[+mDint2] w[+mC]=UAS-hINPP5E.HA}VK00037; D[1]/TM3, Sb[1] Ser[1]
66251	IQUB (human)	M{UAS-hIQUB.HA}ZH-86Fb	y[1] w[*]; M{w[+mC]=UAS-hIQUB.HA}ZH-86Fb
78521	IRF2BP1 (human)	PBac{UAS-hIRF2BP1.B}VK00037	y[1] w[*]; PBac{y[+mDint2] w[+mC]=UAS-hIRF2BP1.B}VK00037
78522	IRF2BP2 (human)	PBac{UAS-hIRF2BP2.B}VK00037	y[1] w[*]; PBac{y[+mDint2] w[+mC]=UAS-hIRF2BP2.B}VK00037
78509	IRF2BPL (human)	PBac{UAS-hIRF2BPL.B}VK00037	y[1] w[*]; PBac{y[+mDint2] w[+mC]=UAS-hIRF2BPL.B}VK00037
76901	ISOC2 (human)	PBac{UAS-hISOC2.HA}VK00033	w[*]; PBac{y[+mDint2] w[+mC]=UAS-hISOC2.HA}VK00033/TM6C, Sb[1]
78502	ITGA2B (human)	PBac{UAS-hITGA2B.B}VK00037	y[1] w[*]; PBac{y[+mDint2] w[+mC]=UAS-hITGA2B.B}VK00037
78501	ITGA8 (human)	PBac{UAS-hITGA8.HA}VK00037	y[1] w[*]; PBac{y[+mDint2] w[+mC]=UAS-hITGA8.HA}VK00037
66270	ITGAE (human)	M{UAS-hITGAE.HA}ZH-86Fb	y[1] w[*]; M{w[+mC]=UAS-hITGAE.HA}ZH-86Fb
66231	ITGB2 (human)	M{UAS-hITGB2.HA}ZH-86Fb	y[1] w[*]; M{w[+mC]=UAS-hITGB2.HA}ZH-86Fb
66421	JAKMIP2 (human)	M{UAS-hJAKMIP2.HA}ZH-86Fb	y[1] w[*]; M{w[+mC]=UAS-hJAKMIP2.HA}ZH-86Fb
78500	JUP (human)	PBac{UAS-hJUP.HA}VK00037	y[1] w[*]; PBac{y[+mDint2] w[+mC]=UAS-hJUP.HA}VK00037
66101	KCNA1 (human)	M{UAS-hKCNA1.HA}ZH-86Fb	y[1] w[*]; M{w[+mC]=UAS-hKCNA1.HA}ZH-86Fb
66058	KCNA10 (human)	M{UAS-hKCNA10.HA}ZH-86Fb	y[1] w[*]; M{w[+mC]=UAS-hKCNA10.HA}ZH-86Fb
66065	KCNA2 (human)	M{UAS-hKCNA2.HA}ZH-86Fb	y[1] w[*]; M{w[+mC]=UAS-hKCNA2.HA}ZH-86Fb
66080	KCNA5 (human)	M{UAS-hKCNA5.HA}ZH-86Fb	y[1] w[*]; M{w[+mC]=UAS-hKCNA5.HA}ZH-86Fb
66094	KCNA6 (human)	M{UAS-hKCNA6.HA}ZH-86Fb	y[1] w[*]; M{w[+mC]=UAS-hKCNA6.HA}ZH-86Fb
66075	KCNAB1 (human)	M{UAS-hKCNAB1.HA}ZH-86Fb	y[1] w[*]; M{w[+mC]=UAS-hKCNAB1.HA}ZH-86Fb
66120	KCNAB2 (human)	M{UAS-hKCNAB2.HA}ZH-86Fb	y[1] w[*]; M{w[+mC]=UAS-hKCNAB2.HA}ZH-86Fb
66123	KCNAB3 (human)	M{UAS-hKCNAB3.HA}ZH-86Fb	y[1] w[*]; M{w[+mC]=UAS-hKCNAB3.HA}ZH-86Fb
66076	KCNC1 (human)	M{UAS-hKCNC1.HA}ZH-86Fb	y[1] w[*]; M{w[+mC]=UAS-hKCNC1.HA}ZH-86Fb
78512	KCND1 (human)	PBac{UAS-hKCND1.B}VK00037	y[1] w[*]; PBac{y[+mDint2] w[+mC]=UAS-hKCND1.B}VK00037
66082	KCND2 (human)	M{UAS-hKCND2.HA}ZH-86Fb	y[1] w[*]; M{w[+mC]=UAS-hKCND2.HA}ZH-86Fb
66054	KCND3 (human)	M{UAS-hKCND3.HA}ZH-86Fb	y[1] w[*]; M{w[+mC]=UAS-hKCND3.HA}ZH-86Fb
6595	KCNJ2 (human)	P{UAS-Hsap\KCNJ2.EGFP}7	w[*]; P{w[+mC]=UAS-Hsap\KCNJ2.EGFP}7
78524	KCNK4 (human)	PBac{UAS-hKCNK4.HA}VK00037	y[1] w[*]; PBac{y[+mDint2] w[+mC]=UAS-hKCNK4.HA}VK00037
79094	KCNMA1 (human)	PBac{UAS-hKCNMA1.HA}VK00037	y[1] w[*]; PBac{y[+mDint2] w[+mC]=UAS-hKCNMA1.HA}VK00037
66093	KCNQ2 (human)	M{UAS-hKCNQ2.HA}ZH-86Fb	y[1] w[*]; M{w[+mC]=UAS-hKCNQ2.HA}ZH-86Fb
66070	KCNS2 (human)	M{UAS-hKCNS2.HA}ZH-86Fb	y[1] w[*]; M{w[+mC]=UAS-hKCNS2.HA}ZH-86Fb
66071	KCNS3 (human)	M{UAS-hKCNS3.HA}ZH-86Fb	y[1] w[*]; M{w[+mC]=UAS-hKCNS3.HA}ZH-86Fb
66042	KDELR2 (human)	M{UAS-hKDELR2.1.HA}ZH-86Fb	y[1] w[*]; M{w[+mC]=UAS-hKDELR2.1.HA}ZH-86Fb
78476	KDM2A (human)	PBac{UAS-hKDM2A.B}VK00037	y[1] w[*]; PBac{y[+mDint2] w[+mC]=UAS-hKDM2A.B}VK00037
78451	KDR (human)	PBac{UAS-hKDR.B}VK00033	y[1] w[*]; PBac{y[+mDint2] w[+mC]=UAS-hKDR.B}VK00033
66222	KEL (human)	M{UAS-hKEL.HA}ZH-86Fb	y[1] w[*]; M{w[+mC]=UAS-hKEL.HA}ZH-86Fb
66262	KIAA1324 (human)	M{UAS-hKIAA1324.HA}ZH-86Fb	y[1] w[*]; M{w[+mC]=UAS-hKIAA1324.HA}ZH-86Fb
56815	KLF6 (human)	P{UAS-KLF6.W}7.1	w[*]; P{w[+mC]=UAS-KLF6.W}7.1/TM6B, Tb[1]
79157	KLF7 (human)	PBac{UAS-hKLF7.HA}VK00033	y[1] w[*]; PBac{y[+mDint2] w[+mC]=UAS-hKLF7.HA}VK00033
65775	KLHL10 (human)	M{UAS-hKLHL10.HA}ZH-86Fb	y[1] w[*]; M{w[+mC]=UAS-hKLHL10.HA}ZH-86Fb
66099	KLHL40 (human)	M{UAS-hKLHL40.HA}ZH-86Fb	y[1] w[*]; M{w[+mC]=UAS-hKLHL40.HA}ZH-86Fb
80052	KRAS (human)	PBac{UAS-GFP-tK}VK00002	y[1] w[*]; PBac{y[+mDint2] w[+mC]=UAS-GFP-tK}VK00002
66151	KRT2 (human)	M{UAS-hKRT2.HA}ZH-86Fb	y[1] w[*]; M{w[+mC]=UAS-hKRT2.HA}ZH-86Fb
64149	L1CAM (human)	P{UAS-L1CAM.4A}2	w[*]; P{w[+mC]=UAS-L1CAM.4A}2
76809	LALBA (human)	PBac{UAS-hLALBA.HA}VK00033	w[*]; PBac{y[+mDint2] w[+mC]=UAS-hLALBA.HA}VK00033
79000	LAMA2 (human)	PBac{UAS-hLAMA2.B}VK00033	y[1] w[*]; PBac{y[+mDint2] w[+mC]=UAS-hLAMA2.B}VK00033/TM3, Sb[1] Ser[1]
65764	LAMA4 (human)	M{UAS-hLAMA4.HA}ZH-86Fb	y[1] w[*]; M{w[+mC]=UAS-hLAMA4.HA}ZH-86Fb
42701	LAMP1 (human)	P{UAS-HRP-LAMP1}3	w[*]; wg[Sp-1]/CyO; P{w[+mC]=UAS-HRP-LAMP1}3
66044	LAMTOR2 (human)	M{UAS-hLAMTOR2.HA}ZH-86Fb	y[1] w[*]; M{w[+mC]=UAS-hLAMTOR2.HA}ZH-86Fb
79149	LAPTM4B (human)	PBac{UAS-hLAPTM4B.HA}VK00033	y[1] w[*]; PBac{y[+mDint2] w[+mC]=UAS-hLAPTM4B.HA}VK00033
65789	LARP4B (human)	M{UAS-hLARP4B.HA}ZH-86Fb	y[1] w[*]; M{w[+mC]=UAS-hLARP4B.HA}ZH-86Fb
76874	LBX2 (human)	PBac{UAS-hLBX2.HA}VK00037	y[1] w[*]; PBac{y[+mDint2] w[+mC]=UAS-hLBX2.HA}VK00037
79190	LDHA (human)	PBac{UAS-hLDHA.HA}VK00037	y[1] w[*]; PBac{y[+mDint2] w[+mC]=UAS-hLDHA.HA}VK00037
79193	LDHB (human)	PBac{UAS-hLDHB.HA}VK00037	y[1] w[*]; PBac{y[+mDint2] w[+mC]=UAS-hLDHB.HA}VK00037
76797	LEPROT (human)	PBac{UAS-hLEPROT.HA}VK00033	w[*]; PBac{y[+mDint2] w[+mC]=UAS-hLEPROT.HA}VK00033
66260	LIG4 (human)	M{UAS-hLIG4.HA}ZH-86Fb	y[1] w[*]; M{w[+mC]=UAS-hLIG4.HA}ZH-86Fb
30805	LIMD1 (human)	P{UAS-LIMD1.HA}2	w[*]; P{w[+mC]=UAS-LIMD1.HA}2
76907	LIN28A (human)	PBac{UAS-hLIN28A.HA}VK00037	y[1] w[*]; PBac{y[+mDint2] w[+mC]=UAS-hLIN28A.HA}VK00037
76884	LIN7C (human)	PBac{UAS-hLIN7C.HA}VK00037	y[1] w[*]; PBac{y[+mDint2] w[+mC]=UAS-hLIN7C.HA}VK00037
66158	LITAF (human)	M{UAS-hLITAF.HA}ZH-86Fb	y[1] w[*]; M{w[+mC]=UAS-hLITAF.HA}ZH-86Fb
64223	LMNB1 (human LaminB1)	P{UAS-LMNB1.P}6	w[1118]; P{w[+mC]=UAS-LMNB1.P}6
66152	LMNTD1 (human)	M{UAS-hLMNTD1.HA}ZH-86Fb	y[1] w[*]; M{w[+mC]=UAS-hLMNTD1.HA}ZH-86Fb
76833	LMO1 (human)	PBac{UAS-hLMO1.HA}VK00037	y[1] w[*]; PBac{y[+mDint2] w[+mC]=UAS-hLMO1.HA}VK00037
65774	LMO2 (human)	M{UAS-hLMO2.HA}ZH-86Fb	y[1] w[*]; M{w[+mC]=UAS-hLMO2.HA}ZH-86Fb
76852	LMO3 (human)	PBac{UAS-hLMO3.HA}VK00037	y[1] w[*]; PBac{y[+mDint2] w[+mC]=UAS-hLMO3.HA}VK00037
65785	LNX1 (human)	M{UAS-hLNX1.HA}ZH-86Fb	y[1] w[*]; M{w[+mC]=UAS-hLNX1.HA}ZH-86Fb
79636	LONP1 (human)	PBac{UAS-hLONP1.HA}VK00037	y[1] w[*]; PBac{y[+mDint2] w[+mC]=UAS-hLONP1.HA}VK00037
28876	LPP (human)	P{UAS-hLPP.GFP}3	w[*]; P{w[+mC]=UAS-hLPP.GFP}3
78477	LRCH4 (human)	PBac{UAS-hLRCH4.B}VK00033	y[1] w[*]; PBac{y[+mDint2] w[+mC]=UAS-hLRCH4.B}VK00033/TM3, Sb[1] Ser[1]
79142	LRRC29 (human)	PBac{UAS-hLRRC29.HA}VK00033	y[1] w[*]; PBac{y[+mDint2] w[+mC]=UAS-hLRRC29.HA}VK00033
66157	LRRC4 (human)	M{UAS-hLRRC4.HA}ZH-86Fb	y[1] w[*]; M{w[+mC]=UAS-hLRRC4.HA}ZH-86Fb
66210	LRRN1 (human)	M{UAS-hLRRN1.HA}ZH-86Fb	y[1] w[*]; M{w[+mC]=UAS-hLRRN1.HA}ZH-86Fb
65786	LRSAM1 (human)	M{UAS-hLRSAM1.HA}ZH-86Fb	y[1] w[*]; M{w[+mC]=UAS-hLRSAM1.HA}ZH-86Fb
78109	LYSMD2 (human)	PBac{UAS-hLYSMD2.HA}VK00037	y[1] w[*]; PBac{y[+mDint2] w[+mC]=UAS-hLYSMD2.HA}VK00037
66011	LYZ (human)	M{UAS-hLYZ.HA}ZH-86Fb	y[1] w[*]; M{w[+mC]=UAS-hLYZ.HA}ZH-86Fb
76876	LYZL2 (human)	PBac{UAS-hLYZL2.HA}VK00033	w[*]; PBac{y[+mDint2] w[+mC]=UAS-hLYZL2.HA}VK00033/TM6C, Sb[1]
78457	MADD (human)	PBac{UAS-hMADD.B}VK00037	y[1] w[*]; PBac{y[+mDint2] w[+mC]=UAS-hMADD.B}VK00037
79091	MAFF (human)	PBac{UAS-hMAFF.HA}VK00033	y[1] w[*]; PBac{y[+mDint2] w[+mC]=UAS-hMAFF.HA}VK00033/TM3, Sb[1] Ser[1]
79087	MAFG (human)	PBac{UAS-hMAFG.HA}VK00033	y[1] w[*]; PBac{y[+mDint2] w[+mC]=UAS-hMAFG.HA}VK00033
76832	MAFK (human)	PBac{UAS-hMAFK.HA}VK00033	w[*]; PBac{y[+mDint2] w[+mC]=UAS-hMAFK.HA}VK00033
76853	MAGOH (human)	PBac{UAS-hMAGOH.HA}VK00033	w[*]; PBac{y[+mDint2] w[+mC]=UAS-hMAGOH.HA}VK00033/TM6C, Sb[1]
65782	MAN1B1 (human)	M{UAS-hMAN1B1.HA}ZH-86Fb	y[1] w[*]; M{w[+mC]=UAS-hMAN1B1.HA}ZH-86Fb
77960	MANBA (human)	PBac{UAS-hMANBA.B}VK00037	y[1] w[*]; PBac{y[+mDint2] w[+mC]=UAS-hMANBA.B}VK00037/SM6a
79102	MANF (human)	PBac{UAS-hMANF.HA}VK00037	y[1] w[*]; PBac{y[+mDint2] w[+mC]=UAS-hMANF.HA}VK00037
79194	MAP2K6 (human)	PBac{UAS-hMAP2K6.HA}VK00037	y[1] w[*]; PBac{y[+mDint2] w[+mC]=UAS-hMAP2K6.HA}VK00037/SM6a
77946	MAP4K1 (human)	M{UAS-hMAP4K1.HA}ZH-86Fb	y[1] w[*]; M{w[+mC]=UAS-hMAP4K1.HA}ZH-86Fb
79182	MAPK10 (human)	PBac{UAS-hMAPK10.HA}VK00033	y[1] w[*]; PBac{y[+mDint2] w[+mC]=UAS-hMAPK10.HA}VK00033
64362	MAPK3 (human)	P{UAS-hMAPK3.Z}attP40	w[*]; P{y[+t7.7] w[+mC]=UAS-hMAPK3.Z}attP40
78841	MARK1 (human)	PBac{UAS-hMARK1.Myc.HA}VK00002	y[1] w[1118]; PBac{y[+mDint2] w[+mC]=UAS-hMARK1.Myc.HA}VK00002/CyO
39746	MARS2 (human Aats-met)	PBac{UAS-HMARS2.FLAG}VK00037	y[1] w[*]; PBac{y[+mDint2] w[+mC]=UAS-HMARS2.FLAG}VK00037; In(3L)D, D[1]/TM3, Sb[1]
66207	MASP1 (human)	M{UAS-hMASP1.HA}ZH-86Fb	y[1] w[*]; M{w[+mC]=UAS-hMASP1.HA}ZH-86Fb
78467	MBNL1 (human)	PBac{UAS-hMBNL1.HA}VK00033	y[1] w[*]; PBac{y[+mDint2] w[+mC]=UAS-hMBNL1.HA}VK00033
78419	MBNL3 (human)	M{UAS-hMBNL3.HA}ZH-86Fb	y[1] w[*]; M{w[+mC]=UAS-hMBNL3.HA}ZH-86Fb
65794	MCCC1 (human)	M{UAS-hMCCC1.HA}ZH-86Fb	y[1] w[*]; M{w[+mC]=UAS-hMCCC1.HA}ZH-86Fb
66311	MCEE (human)	M{UAS-hMCEE.HA}ZH-86Fb	y[1] w[*]; M{w[+mC]=UAS-hMCEE.HA}ZH-86Fb
66013	MCFD2 (human)	M{UAS-hMCFD2.HA}ZH-86Fb	y[1] w[*]; M{w[+mC]=UAS-hMCFD2.HA}ZH-86Fb
57374	MCOLN1, aka TRPML1 (human)	P{UAS-MCOLN1}2	w[*]; P{w[+mC]=UAS-MCOLN1}2; MKRS/TM6B, Tb[1]
66154	MDM4 (human)	M{UAS-hMDM4.HA}ZH-86Fb	y[1] w[*]; M{w[+mC]=UAS-hMDM4.HA}ZH-86Fb
78460	MEGF11 (human)	PBac{UAS-hMEGF11.B}VK00037	y[1] w[*]; PBac{y[+mDint2] w[+mC]=UAS-hMEGF11.B}VK00037
65784	MEP1A (human)	M{UAS-hMEP1A.HA}ZH-86Fb	y[1] w[*]; M{w[+mC]=UAS-hMEP1A.HA}ZH-86Fb
59043	MFN1 (human)	P{UAS-hMFN1.D}27	w[1118]; P{w[+mC]=UAS-hMFN1.D}27
59044	MFN2 (human)	P{UAS-hMFN2.D}29	w[1118]; P{w[+mC]=UAS-hMFN2.D}29/TM3, Sb[1]
78489	MINK1 (human)	PBac{UAS-hMINK1.HA}VK00037	y[1] w[*]; PBac{y[+mDint2] w[+mC]=UAS-hMINK1.HA}VK00037/SM6a
76837	MKNK2 (human)	PBac{UAS-hMKNK2.HA}VK00037	y[1] w[*]; PBac{y[+mDint2] w[+mC]=UAS-hMKNK2.HA}VK00037
30539	MLF1 (myeloid leukemia factor, human)	P{UAS-hMLF1.FLAG}2	w[*]; P{w[+mC]=UAS-hMLF1.FLAG}2
30550	MLF2 (myeloid leukemia factor, human)	P{UAS-hMLF2.FLAG}3	w[*]; P{w[+mC]=UAS-hMLF2.FLAG}3
9432	MLL (human trithorax)	P{UAS-KMT2A.Nter}2	y[1] w[*]; P{y[+mDint]=UAS-KMT2A.Nter}2
78005	MLLT10 (human)	PBac{UAS-hMLLT10.HA}VK00037	y[1] w[*]; PBac{y[+mDint2] w[+mC]=UAS-hMLLT10.HA}VK00037
8730	MLP3B (human)	P{UASp-eGFP-huLC3}1	w[*]; P{w[+mC]=UASp-eGFP-huLC3}1; P{w[+mC]=GAL4::VP16-nos.UTR}CG6325[MVD1]
36330	Mob4 (human)	P{UAS-phocein.1}attP2	y[1] v[1]; P{y[+t7.7] v[+t1.8]=UAS-phocein.1}attP2
79083	MOCS2 (human)	PBac{UAS-hMOCS2.HA}VK00037	y[1] w[*]; PBac{y[+mDint2] w[+mC]=UAS-hMOCS2.HA}VK00037/SM6a
66422	MORC2 (human)	M{UAS-hMORC2.HA}ZH-86Fb	y[1] w[*]; M{w[+mC]=UAS-hMORC2.HA}ZH-86Fb
66310	MPV17 (human)	M{UAS-hMPV17.HA}ZH-86Fb	y[1] w[*]; M{w[+mC]=UAS-hMPV17.HA}ZH-86Fb
66309	MRAP (human)	M{UAS-hMRAP.HA}ZH-86Fb	y[1] w[*]; M{w[+mC]=UAS-hMRAP.HA}ZH-86Fb
78037	MRPL30 (human)	PBac{UAS-hMRPL30.HA}VK00037	y[1] w[*]; PBac{y[+mDint2] w[+mC]=UAS-hMRPL30.HA}VK00037/SM6a
76861	MSI2 (human)	PBac{UAS-hMSI2.HA}VK00037	y[1] w[*]; PBac{y[+mDint2] w[+mC]=UAS-hMSI2.HA}VK00037
66136	MSMB (human)	M{UAS-hMSMB.HA}ZH-86Fb	y[1] w[*]; M{w[+mC]=UAS-hMSMB.HA}ZH-86Fb
65777	MSR1 (human)	M{UAS-hMSR1.HA}ZH-86Fb	y[1] w[*]; M{w[+mC]=UAS-hMSR1.HA}ZH-86Fb
78463	MTA3 (human)	PBac{UAS-hMTA3.B}VK00037	y[1] w[*]; PBac{y[+mDint2] w[+mC]=UAS-hMTA3.B}VK00037
76862	MTRF1 (human)	PBac{UAS-hMTRF1.HA}VK00033	w[*]; PBac{y[+mDint2] w[+mC]=UAS-hMTRF1.HA}VK00033
65809	MUSK (human)	M{UAS-hMUSK.HA}ZH-86Fb	y[1] w[*]; M{w[+mC]=UAS-hMUSK.HA}ZH-86Fb
79139	MVB12B (human)	PBac{UAS-hMVB12B.HA}VK00037	y[1] w[*]; PBac{y[+mDint2] w[+mC]=UAS-hMVB12B.HA}VK00037
66269	MYCBPAP (human)	M{UAS-hMYCBPAP.HA}ZH-86Fb	y[1] w[*]; M{w[+mC]=UAS-hMYCBPAP.HA}ZH-86Fb
78456	MYH3 (human)	PBac{UAS-hMYH3.B}VK00033	y[1] w[*]; PBac{y[+mDint2] w[+mC]=UAS-hMYH3.B}VK00033
79002	MYH9 (human)	PBac{UAS-hMYH9.HA}VK00033	y[1] w[*]; PBac{y[+mDint2] w[+mC]=UAS-hMYH9.HA}VK00033
79097	MYL12A (human)	PBac{UAS-hMYL12A.HA}VK00037	y[1] w[*]; PBac{y[+mDint2] w[+mC]=UAS-hMYL12A.HA}VK00037
78043	MYL12B (human)	PBac{UAS-hMYL12B.HA}VK00037	y[1] w[*]; PBac{y[+mDint2] w[+mC]=UAS-hMYL12B.HA}VK00037/SM6a
66035	MYL3 (human)	M{UAS-hMYL3.HA}ZH-86Fb	y[1] w[*]; M{w[+mC]=UAS-hMYL3.HA}ZH-86Fb
77998	MYL9 (human)	PBac{UAS-hMYL9.HA}VK00037	y[1] w[*]; PBac{y[+mDint2] w[+mC]=UAS-hMYL9.HA}VK00037
78404	NAA10 (human)	PBac{UAS-hNAA10.HA}VK00033	y[1] w[*]; L[1]/CyO; PBac{y[+mDint2] w[+mC]=UAS-hNAA10.HA}VK00033/TM3, Sb[1] Ser[1]
76806	NANOS2 (human)	PBac{UAS-hNANOS2.HA}VK00037	y[1] w[*]; PBac{y[+mDint2] w[+mC]=UAS-hNANOS2.HA}VK00037
76918	NANOS3 (human)	PBac{UAS-hNANOS3.HA}VK00037	y[1] w[*]; PBac{y[+mDint2] w[+mC]=UAS-hNANOS3.HA}VK00037
64350	NCAM1 (human)	P{UAS-hNCAM1.Z}attP40	w[*]; P{y[+t7.7] w[+mC]=UAS-hNCAM1.Z}attP40
66219	NCKIPSD (human)	M{UAS-hNCKIPSD.HA}ZH-86Fb	y[1] w[*]; M{w[+mC]=UAS-hNCKIPSD.HA}ZH-86Fb
64106	NCOA7 (human)	P{UAS-NCOA7.HA}1	w[1118]; P{w[+mC]=UAS-NCOA7.HA}1
78486	NCOR1 (human)	PBac{UAS-hNCOR1.B}VK00033	y[1] w[*]; PBac{y[+mDint2] w[+mC]=UAS-hNCOR1.B}VK00033/TM3, Sb[1] Ser[1]
79634	NDST2 (human)	PBac{UAS-hNDST2.HA}VK00037	y[1] w[*]; PBac{y[+mDint2] w[+mC]=UAS-hNDST2.HA}VK00037/CyO
65814	NDST3 (human)	M{UAS-hNDST3.HA}ZH-86Fb	y[1] w[*]; M{w[+mC]=UAS-hNDST3.HA}ZH-86Fb
76816	NDUFA13 (human)	PBac{UAS-hNDUFA13.HA}VK00037	y[1] w[*]; PBac{y[+mDint2] w[+mC]=UAS-hNDUFA13.HA}VK00037
78020	NDUFA4 (human)	PBac{UAS-hNDUFA4.HA}VK00037	y[1] w[*]; PBac{y[+mDint2] w[+mC]=UAS-hNDUFA4.HA}VK00037
58466	NDUFAF6 (human)	PBac{UAS-NDUFAF6.Z}VK00037	y[1] w[*]; PBac{y[+mDint2] w[+mC]=UAS-NDUFAF6.Z}VK00037
66130	NDUFB3 (human)	M{UAS-hNDUFB3.HA}ZH-86Fb	y[1] w[*]; M{w[+mC]=UAS-hNDUFB3.HA}ZH-86Fb
66043	NDUFS7 (human)	M{UAS-hNDUFS7.HA}ZH-86Fb	y[1] w[*]; M{w[+mC]=UAS-hNDUFS7.HA}ZH-86Fb
76803	NECAP1 (human)	PBac{UAS-hNECAP1.HA}VK00037	y[1] w[*]; PBac{y[+mDint2] w[+mC]=UAS-hNECAP1.HA}VK00037/CyO
79640	NEGR1 (human)	PBac{UAS-hNEGR1.HA}VK00033	y[1] w[*]; PBac{y[+mDint2] w[+mC]=UAS-hNEGR1.HA}VK00033
65805	NELL1 (human)	M{UAS-hNELL1.HA}ZH-86Fb	y[1] w[*]; M{w[+mC]=UAS-hNELL1.HA}ZH-86Fb
66039	NEUROG3 (human)	M{UAS-hNEUROG3.HA}ZH-86Fb	w[*]; M{w[+mC]=UAS-hNEUROG3.HA}ZH-86Fb
39709	neurogenin 1 (human)	P{UAS-Hsap\NEUROG1}2	y[1] w[*]; P{w[+mC]=UAS-Hsap\NEUROG1}2
79124	NFATC1 (human)	PBac{UAS-hNFATC1.HA}VK00037	y[1] w[*]; PBac{y[+mDint2] w[+mC]=UAS-hNFATC1.HA}VK00037
78081	NFIL3 (human)	P{UAS-hNFIL3.T}2	w[1118]; P{w[+mC]=UAS-hNFIL3.T}2
78390	NGDN (human)	PBac{UAS-hNGDN.HA}VK00033	y[1] w[*]; L[1]/CyO; PBac{y[+mDint2] w[+mC]=UAS-hNGDN.HA}VK00033
66209	NGEF (human)	M{UAS-hNGEF.HA}ZH-86Fb	y[1] w[*]; M{w[+mC]=UAS-hNGEF.HA}ZH-86Fb
76805	NHLH2 (human)	PBac{UAS-hNHLH2.HA}VK00037	y[1] w[*]; PBac{y[+mDint2] w[+mC]=UAS-hNHLH2.HA}VK00037
66018	NHP2 (human)	M{UAS-hNHP2.HA}ZH-86Fb	y[1] w[*]; M{w[+mC]=UAS-hNHP2.HA}ZH-86Fb
77930	NID2 (human)	M{UAS-hNID2.HA}ZH-86Fb	y[1] w[*]; M{w[+mC]=UAS-hNID2.HA}ZH-86Fb
76827	NINJ1 (human)	PBac{UAS-hNINJ1.HA}VK00037	y[1] w[*]; PBac{y[+mDint2] w[+mC]=UAS-hNINJ1.HA}VK00037
66417	NIP7 (human)	M{UAS-hNIP7.HA}ZH-86Fb	y[1] w[*]; M{w[+mC]=UAS-hNIP7.HA}ZH-86Fb
79051	NKAIN1 (human)	PBac{UAS-hNKAIN1.HA}VK00033	y[1] w[*]; PBac{y[+mDint2] w[+mC]=UAS-hNKAIN1.HA}VK00033
76882	NKAIN3 (human)	PBac{UAS-hNKAIN3.HA}VK00033	w[*]; PBac{y[+mDint2] w[+mC]=UAS-hNKAIN3.HA}VK00033
66294	NKG7 (human)	M{UAS-hNKG7.HA}ZH-86Fb	y[1] w[*]; M{w[+mC]=UAS-hNKG7.HA}ZH-86Fb
76868	NKIRAS2 (human)	PBac{UAS-hNKIRAS2.HA}VK00033	w[*]; PBac{y[+mDint2] w[+mC]=UAS-hNKIRAS2.HA}VK00033
77951	NLGN1 (human)	M{UAS-hNLGN1.HA}ZH-86Fb	y[1] w[*]; M{w[+mC]=UAS-hNLGN1.HA}ZH-86Fb/TM3, Sb[1] Ser[1]
66020	NME1 (human)	M{UAS-hNME1.HA}ZH-86Fb	y[1] w[*]; M{w[+mC]=UAS-hNME1.HA}ZH-86Fb
78042	NME3 (human)	PBac{UAS-hNME3.HA}VK00037	y[1] w[*]; PBac{y[+mDint2] w[+mC]=UAS-hNME3.HA}VK00037
76877	NME6 (human)	PBac{UAS-hNME6.HA}VK00037	y[1] w[*]; PBac{y[+mDint2] w[+mC]=UAS-hNME6.HA}VK00037
76890	NMRK1 (human)	PBac{UAS-hNMRK1.HA}VK00037	y[1] w[*]; PBac{y[+mDint2] w[+mC]=UAS-hNMRK1.HA}VK00037
78424	NMUR2 (human)	PBac{UAS-hNMUR2.HA}VK00037	y[1] w[*]; PBac{y[+mDint2] w[+mC]=UAS-hNMUR2.HA}VK00037; D[1]/TM3, Sb[1] Ser[1]
65753	NOP10 (human)	M{UAS-hNOP10.HA}ZH-86Fb	y[1] w[*]; M{w[+mC]=UAS-hNOP10.HA}ZH-86Fb
77947	NOS3 (human)	M{UAS-hNOS3.HA}ZH-86Fb	y[1] w[*]; M{w[+mC]=UAS-hNOS3.HA}ZH-86Fb
66291	NPC2 (human)	M{UAS-hNPC2.HA}ZH-86Fb	y[1] w[*]; M{w[+mC]=UAS-hNPC2.HA}ZH-86Fb
78478	NPFFR2 (human)	PBac{UAS-hNPFFR2.B}VK00037	y[1] w[*]; PBac{y[+mDint2] w[+mC]=UAS-hNPFFR2.B}VK00037
78420	NPHS1 (human)	M{UAS-hNPHS1.B}ZH-86Fb	y[1] w[*]; L[1]/CyO; M{w[+mC]=UAS-hNPHS1.B}ZH-86Fb
79069	NPM3 (human)	PBac{UAS-hNPM3.HA}VK00037	y[1] w[*]; PBac{y[+mDint2] w[+mC]=UAS-hNPM3.HA}VK00037
66286	NPPA (human)	M{UAS-hNPPA.HA}ZH-86Fb	y[1] w[*]; M{w[+mC]=UAS-hNPPA.HA}ZH-86Fb
77959	NR2F1 (human)	PBac{UAS-hNR2F1.B}VK00037	y[1] w[*]; PBac{y[+mDint2] w[+mC]=UAS-hNR2F1.B}VK00037/SM6a
77501	NRDC (human)	PBac{UAS-hNRDC.V5}VK00033	y[1] w[*]; PBac{y[+mDint2] w[+m*]=UAS-hNRDC.V5}VK00033
64397	NRGN (human)	P{UAS-hNRGN.HA}attP40	w[*]; P{y[+t7.7] w[+mC]=UAS-hNRGN.HA}attP40
64356	NSF (human)	P{UAS-hNSF.Z}attP40	w[*]; P{y[+7.7] w[+mC]=UAS-hNSF.Z}attP40
79189	NT5C3A (human)	PBac{UAS-hNT5C3A.HA}VK00033	y[1] w[*]; PBac{y[+mDint2] w[+mC]=UAS-hNT5C3A.HA}VK00033
78495	NTN1 (human)	PBac{UAS-hNTN1.B}VK00037	y[1] w[*]; PBac{y[+mDint2] w[+mC]=UAS-hNTN1.B}VK00037
78507	NTN5 (human)	PBac{UAS-hNTN5.B}VK00037	y[1] w[*]; PBac{y[+mDint2] w[+mC]=UAS-hNTN5.B}VK00037
79061	NUDT3 (human)	PBac{UAS-hNUDT3.HA}VK00037	y[1] w[*]; PBac{y[+mDint2] w[+mC]=UAS-hNUDT3.HA}VK00037/SM6a
79175	NUMB (human)	PBac{UAS-hNUMB.HA}VK00033	y[1] w[*]; PBac{y[+mDint2] w[+mC]=UAS-hNUMB.HA}VK00033/TM3, Sb[1] Ser[1]
79079	NUP62CL (human)	PBac{UAS-hNUP62CL.HA}VK00033	y[1] w[*]; PBac{y[+mDint2] w[+mC]=UAS-hNUP62CL.HA}VK00033
78387	NXF5 (human)	PBac{UAS-hNXF5.HA}VK00033	y[1] w[*]; L[1]/CyO; PBac{y[+mDint2] w[+mC]=UAS-hNXF5.HA}VK00033
79086	OAZ3 (human)	PBac{UAS-hOAZ3.HA}VK00033	y[1] w[*]; PBac{y[+mDint2] w[+mC]=UAS-hOAZ3.HA}VK00033
78097	OCIAD2 (human)	PBac{UAS-hOCIAD2.HA}VK00033	y[1] w[*]; PBac{y[+mDint2] w[+mC]=UAS-hOCIAD2.HA}VK00033
78421	ODC1 (human)	M{UAS-hODC1.HA}ZH-86Fb	y[1] w[*]; L[1]/CyO; M{w[+mC]=UAS-hODC1.HA}ZH-86Fb
77502	OGDH (human)	PBac{UAS-hOGDH.Flag}VK00037	y[1] w[*]; PBac{y[+mDint2] w[+m*]=UAS-hOGDH.Flag}VK00037/CyO
77503	OGDH (human)	PBac{UAS-hOGDH.S791L.Flag}VK00037	y[1] w[*]; PBac{y[+mDint2] w[+m*]=UAS-hOGDH.S791L.Flag}VK00037
65832	OGDHL (human)	M{UAS-hOGDHL.HA}ZH-86Fb	y[1] w[*]; M{w[+mC]=UAS-hOGDHL.HA}ZH-86Fb
79172	ORAI1 (human)	PBac{UAS-hORAI1.HA}VK00033	y[1] w[*]; PBac{y[+mDint2] w[+mC]=UAS-hORAI1.HA}VK00033
76829	ORMDL1 (human)	PBac{UAS-hORMDL1.HA}VK00037	y[1] w[*]; PBac{y[+mDint2] w[+mC]=UAS-hORMDL1.HA}VK00037
65772	OSTC (human)	M{UAS-hOSTC.HA}ZH-86Fb	y[1] w[*]; M{w[+mC]=UAS-hOSTC.HA}ZH-86Fb
66418	OSTM1 (human)	M{UAS-hOSTM1.HA}ZH-86Fb	y[1] w[*]; M{w[+mC]=UAS-hOSTM1.HA}ZH-86Fb
66144	OSTN (human)	M{UAS-hOSTN.HA}ZH-86Fb	y[1] w[*]; M{w[+mC]=UAS-hOSTN.HA}ZH-86Fb
66276	OTOA (human)	M{UAS-hOTOA.HA}ZH-86Fb	y[1] w[*]; M{w[+mC]=UAS-hOTOA.HA}ZH-86Fb
64104	OXR1 (human)	P{UAS-OXR1.HA}1	w[1118]; P{w[+mC]=UAS-OXR1.HA}1
77935	P4HA2 (human)	PBac{UAS-hP4HA2.HA}VK00037	y[1] w[*]; PBac{y[+mDint2] w[+mC]=UAS-hP4HA2.HA}VK00037
79154	PAFAH1B2 (human)	PBac{UAS-hPAFAH1B2.HA}VK00037	y[1] w[*]; PBac{y[+mDint2] w[+mC]=UAS-hPAFAH1B2.HA}VK00037
78003	PAIP2B (human)	PBac{UAS-hPAIP2B.B}VK00037	y[1] w[*]; PBac{y[+mDint2] w[+mC]=UAS-hPAIP2B.B}VK00037
66062	PAMR1 (human)	M{UAS-hPAMR1.HA}ZH-86Fb	y[1] w[*]; M{w[+mC]=UAS-hPAMR1.HA}ZH-86Fb
78434	PANK1 (human)	PBac{UAS-hPANK1.HA}VK00037	y[1] w[*]; PBac{y[+mDint2] w[+mC]=UAS-hPANK1.HA}VK00037; D[1]/TM3, Sb[1] Ser[1]
65608	PARP1 (human)	P{UAS-CD8::PARP1-Venus}1	P{w[+mC]=UAS-CD8::PARP1-Venus}1, w[*]
66228	PBXIP1 (human)	M{UAS-hPBXIP1.HA}ZH-86Fb	y[1] w[*]; M{w[+mC]=UAS-hPBXIP1.HA}ZH-86Fb
77928	PC (human)	M{UAS-hPC.HA}ZH-86Fb	y[1] w[*]; M{w[+mC]=UAS-hPC.HA}ZH-86Fb
65760	PCBD1 (human)	M{UAS-hPCBD1.HA}ZH-86Fb	y[1] w[*]; M{w[+mC]=UAS-hPCBD1.HA}ZH-86Fb
76795	PCBD2 (human)	PBac{UAS-hPCBD2.HA}VK00037	y[1] w[*]; PBac{y[+mDint2] w[+mC]=UAS-hPCBD2.HA}VK00037
66249	PCDHGB4 (human)	M{UAS-hPCDHGB4.HA}ZH-86Fb	y[1] w[*]; M{w[+mC]=UAS-hPCDHGB4.HA}ZH-86Fb
65801	PCSK1 (human)	M{UAS-hPCSK1.HA}ZH-86Fb	y[1] w[*]; M{w[+mC]=UAS-hPCSK1.HA}ZH-86Fb
76871	PDC (human)	PBac{UAS-hPDC.HA}VK00037	y[1] w[*]; PBac{y[+mDint2] w[+mC]=UAS-hPDC.HA}VK00037/CyO
66041	PDCD10 (human)	M{UAS-hPDCD10.HA}ZH-86Fb	y[1] w[*]; M{w[+mC]=UAS-hPDCD10.HA}ZH-86Fb
78520	PDE11A (human)	PBac{UAS-hPDE11A.B}VK00037	y[1] w[*]; PBac{y[+mDint2] w[+mC]=UAS-hPDE11A.B}VK00037
78813	PDE2A (human)	P{UAS-LAPD}3	w[*]; P{w[+mC]=UAS-LAPD}3
79166	PDE4D (human)	PBac{UAS-hPDE4D.HA}VK00037	y[1] w[*]; PBac{y[+mDint2] w[+mC]=UAS-hPDE4D.HA}VK00037
66258	PDE6B (human)	M{UAS-hPDE6B.HA}ZH-86Fb	y[1] w[*]; M{w[+mC]=UAS-hPDE6B.HA}ZH-86Fb
66127	PDE6G (human)	M{UAS-hPDE6G.HA}ZH-86Fb	y[1] w[*]; M{w[+mC]=UAS-hPDE6G.HA}ZH-86Fb
77950	PDGFRB (human)	M{UAS-hPDGFRB.HA}ZH-86Fb	y[1] w[*]; M{w[+mC]=UAS-hPDGFRB.HA}ZH-86Fb
77949	PDK2 (human)	M{UAS-hPDK2.HA}ZH-86Fb	y[1] w[*]; M{w[+mC]=UAS-hPDK2.HA}ZH-86Fb
78513	PDK3 (human)	PBac{UAS-hPDK3.HA}VK00033	y[1] w[*]; PBac{y[+mDint2] w[+mC]=UAS-hPDK3.HA}VK00033
79629	PDK4 (human)	PBac{UAS-hPDK4.HA}VK00033	y[1] w[*]; PBac{y[+mDint2] w[+mC]=UAS-hPDK4.HA}VK00033
77956	PEAR1 (human)	PBac{UAS-hPEAR1.B}VK00037	y[1] w[*]; PBac{y[+mDint2] w[+mC]=UAS-hPEAR1.B}VK00037
78506	PELI1 (human)	PBac{UAS-hPELI1.HA}VK00037	y[1] w[*]; PBac{y[+mDint2] w[+mC]=UAS-hPELI1.HA}VK00037
79635	PEX10 (human)	PBac{UAS-hPEX10.HA}VK00037	y[1] w[*]; PBac{y[+mDint2] w[+mC]=UAS-hPEX10.HA}VK00037
64250	PEX3 (human)	PBac{UAS-hPex3.Myc}VK00037	w[1118]; PBac{y[+mDint2] w[+mC]=UAS-hPex3.Myc}VK00037
76881	PGLYRP1 (human)	PBac{UAS-hPGLYRP1.HA}VK00033	w[*]; PBac{y[+mDint2] w[+mC]=UAS-hPGLYRP1.HA}VK00033
76800	PGPEP1 (human)	PBac{UAS-hPGPEP1.HA}VK00037	y[1] w[*]; PBac{y[+mDint2] w[+mC]=UAS-hPGPEP1.HA}VK00037
77978	PHB (human)	PBac{UAS-hPHB.B}VK00033	y[1] w[*]; PBac{y[+mDint2] w[+mC]=UAS-hPHB.B}VK00033
78098	PHLDB1 (human)	PBac{UAS-hPHLDB1.HA}VK00037	y[1] w[*]; PBac{y[+mDint2] w[+mC]=UAS-hPHLDB1.HA}VK00037
51658	phospholipase C, delta 1 (human PLCD1)	P{4C.UAS-PLCdelta-PH-mCherry}CU166	w[*]; P{w[+mC]=4C.UAS-PLCdelta-PH-mCherry}CU166
78528	PICALM (human)	PBac{UAS-hPICALM.B}VK00037	y[1] w[*]; PBac{y[+mDint2] w[+mC]=UAS-hPICALM.B}VK00037
66268	PIGN (human)	M{UAS-hPIGN.HA}ZH-86Fb	y[1] w[*]; M{w[+mC]=UAS-hPIGN.HA}ZH-86Fb
66235	PIGQ (human)	M{UAS-hPIGQ.HA}ZH-86Fb	y[1] w[*]; M{w[+mC]=UAS-hPIGQ.HA}ZH-86Fb
66242	PIGR (human)	M{UAS-hPIGR.HA}ZH-86Fb	y[1] w[*]; M{w[+mC]=UAS-hPIGR.HA}ZH-86Fb
65838	PIK3R4 (human)	M{UAS-hPIK3R4.HA}ZH-86Fb	y[1] w[*]; M{w[+mC]=UAS-hPIK3R4.HA}ZH-86Fb
52004	PINK1 (human)	P{UAS-PINK1.FLAG}FC2	w[*]; P{w[+mC]=UAS-PINK1.FLAG}FC2
78468	PITX1 (human)	PBac{UAS-hPITX1.HA}VK00037	y[1] w[*]; PBac{y[+mDint2] w[+mC]=UAS-hPITX1.HA}VK00037/SM6a
66253	PKP2 (human)	M{UAS-hPKP2.HA}ZH-86Fb	y[1] w[*]; M{w[+mC]=UAS-hPKP2.HA}ZH-86Fb
79084	PLA2G12A (human)	PBac{UAS-hPLA2G12A.HA}VK00037	y[1] w[*]; PBac{y[+mDint2] w[+mC]=UAS-hPLA2G12A.HA}VK00037/SM6a
80137	PLA2G6 (human)	PBac{UAS-hPLA2G6.L}VK00037	y[1] w[*]; PBac{y[+mDint2] w[+mC]=UAS-hPLA2G6.L}VK00037; MKRS/TM6B, Tb[1]
66077	PLAT (human)	M{UAS-hPLAT.HA}ZH-86Fb	y[1] w[*]; M{w[+mC]=UAS-hPLAT.HA}ZH-86Fb
66052	PLAU (human)	M{UAS-hPLAU.HA}ZH-86Fb	y[1] w[*]; M{w[+mC]=UAS-hPLAU.HA}ZH-86Fb
65827	PLCG2 (human)	M{UAS-hPLCG2.HA}ZH-86Fb	y[1] w[*]; M{w[+mC]=UAS-hPLCG2.HA}ZH-86Fb
66250	PLEKHG6 (human)	M{UAS-hPLEKHG6.HA}ZH-86Fb	y[1] w[*]; M{w[+mC]=UAS-hPLEKHG6.HA}ZH-86Fb
66064	PLG (human)	M{UAS-hPLG.HA}ZH-86Fb	y[1] w[*]; M{w[+mC]=UAS-hPLG.HA}ZH-86Fb
79141	PLPP5 (human)	PBac{UAS-hPLPP5.HA}VK00037	y[1] w[*]; PBac{y[+mDint2] w[+mC]=UAS-hPLPP5.HA}VK00037/SM6a
78504	PLXDC1 (human)	M{UAS-hPLXDC1.B}ZH-86Fb	y[1] w[*]; M{w[+mC]=UAS-hPLXDC1.B}ZH-86Fb
76802	PMP2 (human)	PBac{UAS-hPMP2.HA}VK00037	y[1] w[*]; PBac{y[+mDint2] w[+mC]=UAS-hPMP2.HA}VK00037/CyO
66293	PMP22 (human)	M{UAS-hPMP22.HA}ZH-86Fb	y[1] w[*]; M{w[+mC]=UAS-hPMP22.HA}ZH-86Fb
78030	PNCK (human)	PBac{UAS-hPNCK.HA}VK00037	y[1] w[*]; PBac{y[+mDint2] w[+mC]=UAS-hPNCK.HA}VK00037
76821	POLE3 (human)	PBac{UAS-hPOLE3.HA}VK00033	w[*]; PBac{y[+mDint2] w[+mC]=UAS-hPOLE3.HA}VK00033
65767	POLR1D (human)	M{UAS-hPOLR1D.HA}ZH-86Fb	y[1] w[*]; M{w[+mC]=UAS-hPOLR1D.HA}ZH-86Fb
65766	POLR2F (human)	M{UAS-hPOLR2F.HA}ZH-86Fb	y[1] w[*]; M{w[+mC]=UAS-hPOLR2F.HA}ZH-86Fb
77995	POLR2J (human)	PBac{UAS-hPOLR2J.HA}VK00033	y[1] w[*]; PBac{y[+mDint2] w[+mC]=UAS-hPOLR2J.HA}VK00033
79140	POLR3G (human)	PBac{UAS-hPOLR3G.HA}VK00037	y[1] w[*]; PBac{y[+mDint2] w[+mC]=UAS-hPOLR3G.HA}VK00037/SM6a
78102	POLR3K (human)	PBac{UAS-hPOLR3K.HA}VK00033	y[1] w[*]; PBac{y[+mDint2] w[+mC]=UAS-hPOLR3K.HA}VK00033
9419	polyA-binding protein (human)	P{UAS-hPF}B	w[*]; P{w[+mC]=UAS-hPF}B
66048	POMP (human)	M{UAS-hPOMP.HA}ZH-86Fb	y[1] w[*]; M{w[+mC]=UAS-hPOMP.HA}ZH-86Fb
76313	PON1 (paraoxonase, human)	M{UAS-hPON1.192Q}ZH-51D	w[*]; M{w[+mC]=UAS-hPON1.192Q}ZH-51D/CyO
76316	PON2 (paraoxonase 2, human)	M{UAS-hPON2.311S}ZH-2A	y[1] M{w[+mC]=UAS-hPON2.311S}ZH-2A w[*]
79205	POU4F3 (human)	PBac{UAS-hPOU4F3.HA}VK00037	y[1] w[*]; PBac{y[+mDint2] w[+mC]=UAS-hPOU4F3.HA}VK00037/SM6a
66143	PPBP (human)	M{UAS-hPPBP.HA}ZH-86Fb	y[1] w[*]; M{w[+mC]=UAS-hPPBP.HA}ZH-86Fb
65815	PPFIBP2 (human)	M{UAS-hPPFIBP2.HA}ZH-86Fb	y[1] w[*]; M{w[+mC]=UAS-hPPFIBP2.HA}ZH-86Fb
76916	PPM1B (human)	PBac{UAS-hPPM1B.HA}VK00037	y[1] w[*]; PBac{y[+mDint2] w[+mC]=UAS-hPPM1B.HA}VK00037
79188	PPP1CA (human)	PBac{UAS-hPPP1CA.HA}VK00037	y[1] w[*]; PBac{y[+mDint2] w[+mC]=UAS-hPPP1CA.HA}VK00037
64395	PPP1CC (human)	P{UAS-hPPP1CC.HA}attP40	w[*]; P{y[+t7.7] w[+mC]=UAS-hPPP1CC.HA}attP40
65836	PPP1R12A (human)	M{UAS-hPPP1R12A.HA}ZH-86Fb	y[1] w[*]; M{w[+mC]=UAS-hPPP1R12A.HA}ZH-86Fb/TM6B, Tb[1]
76811	PPP1R12B (human)	PBac{UAS-hPPP1R12B.HA}VK00037	y[1] w[*]; PBac{y[+mDint2] w[+mC]=UAS-hPPP1R12B.HA}VK00037/CyO
78499	PPP1R9A (human)	PBac{UAS-hPPP1R9A.B}VK00037	y[1] w[*]; PBac{y[+mDint2] w[+mC]=UAS-hPPP1R9A.B}VK00037
64405	PPP3CA (human)	P{UAS-hPPP3CA.HA}attP40	w[*]; P{y[+7.7] w[+mC]=UAS-hPPP3CA.HA}attP40
79098	PPP3R2 (human)	PBac{UAS-hPPP3R2.HA}VK00033	y[1] w[*]; PBac{y[+mDint2] w[+mC]=UAS-hPPP3R2.HA}VK00033
79070	PRAF2 (human)	PBac{UAS-hPRAF2.HA}VK00033	y[1] w[*]; PBac{y[+mDint2] w[+mC]=UAS-hPRAF2.HA}VK00033
79060	PRELID3A (human)	PBac{UAS-hPRELID3A.HA}VK00033	y[1] w[*]; PBac{y[+mDint2] w[+mC]=UAS-hPRELID3A.HA}VK00033
78394	PRICKLE3 (human)	M{UAS-hPRICKLE3.HA}ZH-86Fb	y[1] w[*]; M{w[+mC]=UAS-hPRICKLE3.HA}ZH-86Fb
65776	PRKAG2 (human)	M{UAS-hPRKAG2.HA}ZH-86Fb	y[1] w[*]; M{w[+mC]=UAS-hPRKAG2.HA}ZH-86Fb
78494	PRKD1 (human)	PBac{UAS-hPRKD1.B}VK00037	y[1] w[*]; PBac{y[+mDint2] w[+mC]=UAS-hPRKD1.B}VK00037/SM6a
66067	PROC (human)	M{UAS-hPROC.HA}ZH-86Fb	y[1] w[*]; M{w[+mC]=UAS-hPROC.HA}ZH-86Fb
66284	Profilin 1 (human)	M{UAS-hPFN1.HA}ZH-86Fb	y[1] w[*]; M{w[+mC]=UAS-hPFN1.HA}ZH-86Fb
66281	PROK2 (human)	M{UAS-hPROK2.HA}ZH-86Fb	y[1] w[*]; M{w[+mC]=UAS-hPROK2.HA}ZH-86Fb
77942	PSD4 (human)	PBac{UAS-hPSD4.HA}VK00037	y[1] w[*]; PBac{y[+mDint2] w[+mC]=UAS-hPSD4.HA}VK00037
33813	PSEN1 (human)	P{UAS-PSEN1.M146V.Exel}4	y[1] w[1118]; P{w[+mC]=UAS-PSEN1.M146V.Exel}4
33816	PSEN2 (human)	P{UAS-PSEN2.N141I.Exel}8b	y[1] w[1118]; P{w[+mC]=UAS-PSEN2.N141I.Exel}8b
65759	PSENEN (PEN2, human)	M{UAS-hPSENEN.HA}ZH-86Fb	y[1] w[*]; M{w[+mC]=UAS-hPSENEN.HA}ZH-86Fb
79100	PTCH1 (human)	PBac{UAS-hPTCH1.HA}VK00033	y[1] w[*]; PBac{y[+mDint2] w[+mC]=UAS-hPTCH1.HA}VK00033
76863	PTGES (human)	PBac{UAS-hPTGES.HA}VK00037	y[1] w[*]; PBac{y[+mDint2] w[+mC]=UAS-hPTGES.HA}VK00037
78032	PTGES3 (human)	PBac{UAS-hPTGES3.HA}VK00037	y[1] w[*]; PBac{y[+mDint2] w[+mC]=UAS-hPTGES3.HA}VK00037
66138	PTH (human)	M{UAS-hPTH.HA}ZH-86Fb	y[1] w[*]; M{w[+mC]=UAS-hPTH.HA}ZH-86Fb
79062	PTP4A1 (human)	PBac{UAS-hPTP4A1.HA}VK00033	y[1] w[*]; PBac{y[+mDint2] w[+mC]=UAS-hPTP4A1.HA}VK00033
66086	PTP4A2 (human)	M{UAS-hPTP4A2.HA}ZH-86Fb	y[1] w[*]; M{w[+mC]=UAS-hPTP4A2.HA}ZH-86Fb
66085	PTP4A3 (human)	M{UAS-hPTP4A3.HA}ZH-86Fb	y[1] w[*]; M{w[+mC]=UAS-hPTP4A3.HA}ZH-86Fb
66092	PTPN2 (human)	M{UAS-hPTPN2.HA}ZH-86Fb	y[1] w[*]; M{w[+mC]=UAS-hPTPN2.HA}ZH-86Fb
66098	PTPN6 (human)	M{UAS-hPTPN6.HA}ZH-86Fb	y[1] w[*]; M{w[+mC]=UAS-hPTPN6.HA}ZH-86Fb
66419	PTPRA (human)	M{UAS-hPTPRA.HA}ZH-86Fb	y[1] w[*]; M{w[+mC]=UAS-hPTPRA.HA}ZH-86Fb
66088	PTPRCAP (human)	M{UAS-hPTPRCAP.HA}ZH-86Fb	y[1] w[*]; M{w[+mC]=UAS-hPTPRCAP.HA}ZH-86Fb
66414	PTPRO (human)	M{UAS-hPTPRO.HA}ZH-86Fb	y[1] w[*]; M{w[+mC]=UAS-hPTPRO.HA}ZH-86Fb
66100	PTPRR (human)	M{UAS-hPTPRR.HA}ZH-86Fb	y[1] w[*]; M{w[+mC]=UAS-hPTPRR.HA}ZH-86Fb
65773	PTS (human)	M{UAS-hPTS.HA}ZH-86Fb	y[1] w[*]; M{w[+mC]=UAS-hPTS.HA}ZH-86Fb
78400	PURG (human)	M{UAS-hPURG.HA}ZH-86Fb	y[1] w[*]; M{w[+mC]=UAS-hPURG.HA}ZH-86Fb
65825	PWP2 (human)	M{UAS-hPWP2.HA}ZH-86Fb	y[1] w[*]; M{w[+mC]=UAS-hPWP2.HA}ZH-86Fb
77955	PXDN (human)	PBac{UAS-hPXDN.HA}VK00037	y[1] w[*]; PBac{y[+mDint2] w[+mC]=UAS-hPXDN.HA}VK00037
77941	PXDNL (human)	PBac{UAS-hPXDNL.HA}VK00037	y[1] w[*]; PBac{y[+mDint2] w[+mC]=UAS-hPXDNL.HA}VK00037
78391	PYGB (human)	M{UAS-hPYGB.HA}ZH-86Fb	y[1] w[*]; L[1]/CyO; M{w[+mC]=UAS-hPYGB.HA}ZH-86Fb
65817	PYGL (human)	M{UAS-hPYGL.HA}ZH-86Fb	y[1] w[*]; M{w[+mC]=UAS-hPYGL.HA}ZH-86Fb
78514	PYGM (human)	PBac{UAS-hPYGM.HA}VK00033	y[1] w[*]; PBac{y[+mDint2] w[+mC]=UAS-hPYGM.HA}VK00033
79137	RAB27A (human)	PBac{UAS-hRAB27A.HA}VK00037	y[1] w[*]; PBac{y[+mDint2] w[+mC]=UAS-hRAB27A.HA}VK00037
79132	RAB27B (human)	PBac{UAS-hRAB27B.HA}VK00037	y[1] w[*]; PBac{y[+mDint2] w[+mC]=UAS-hRAB27B.HA}VK00037
79168	RAB32 (human)	PBac{UAS-hRAB32.HA}VK00033	y[1] w[*]; PBac{y[+mDint2] w[+mC]=UAS-hRAB32.HA}VK00033
66040	RAB39B (human)	M{UAS-hRAB39B.HA}ZH-86Fb	y[1] w[*]; M{w[+mC]=UAS-hRAB39B.HA}ZH-86Fb
76913	RAB43 (human)	PBac{UAS-hRAB43.HA}VK00037	y[1] w[*]; PBac{y[+mDint2] w[+mC]=UAS-hRAB43.HA}VK00037/CyO
79164	RAB5C (human)	PBac{UAS-hRAB5C.HA}VK00033	y[1] w[*]; PBac{y[+mDint2] w[+mC]=UAS-hRAB5C.HA}VK00033
76893	RAB9A (human)	PBac{UAS-hRAB9A.HA}VK00033	w[*]; PBac{y[+mDint2] w[+mC]=UAS-hRAB9A.HA}VK00033/TM6C, Sb[1]
76924	RAB9B (human)	PBac{UAS-hRAB9B.HA}VK00033	w[*]; PBac{y[+mDint2] w[+mC]=UAS-hRAB9B.HA}VK00033
32048	RAC1 (human)	P{UAS-mCherry-C450M-PA-RacQ61L}2	w[*]; P{w[+mC]=UAS-mCherry-C450M-PA-RacQ61L}2/CyO; MKRS/TM6B, Tb[1]
66030	RAC2 (human)	M{UAS-hRAC2.HA}ZH-86Fb	y[1] w[*]; M{w[+mC]=UAS-hRAC2.HA}ZH-86Fb
76844	RAD51C (human)	PBac{UAS-hRAD51C.HA}VK00037	y[1] w[*]; PBac{y[+mDint2] w[+mC]=UAS-hRAD51C.HA}VK00037
2074	RAF1 (viral oncogene, human)	P{UAS-cRaf1.gof}ra2	P{w[+mC]=UAS-cRaf1.gof}ra2, y[1] w[*]
78449	RALGAPA1 (human)	PBac{UAS-hRALGAPA1.B}VK00037	y[1] w[*]; PBac{y[+mDint2] w[+mC]=UAS-hRALGAPA1.B}VK00037
64375	RAP1A (human)	P{UAS-hRAP1A.HA}attP40	w[*]; P{y[+7.7] w[+mC]=UAS-hRAP1A.HA}attP40
