# Supplementary material for: A large-scale in vivo screen to investigate the roles of human genes in Drosophila melanogaster
Source: G3 (Bethesda). 2024 Aug 9;14(10):jkae188. doi: 10.1093/g3journal/jkae188 (PMC11457089; doi:10.1093/g3journal/jkae188)
Supplement: jkae188_Supplementary_Data [file jkae188_supplementary_data.zip › Supplemental_Table_2_G3-2024-405280.xlsx]

## Sheet: Sheet1
Stock #	Gene	Eye texture	Eye size	Eye shape	Changes in eye bristle and ommatidia	Symbol	Genotype
30122	APLP2	Glossy	Smaller	Raindrop Shape	Bristle shafts missing with socket left; invisible ommatidia with smooth surface	P{UAS-APLP2.M}1	w[1118]; P{w[+mC]=UAS-APLP2.M}1
78403	APOD	Rough	Smaller	Raindrop Shape	Loss of many bristles; fused ommatidia	PBac{UAS-hAPOD.HA}VK00033	y[1] w[*]; L[1]/CyO; PBac{y[+mDint2] w[+mC]=UAS-hAPOD.HA}VK00033
78392	AQP4	Rough	Smaller	Raindrop Shape	Loss of a few bristles; disrupted hexagonal tile pattern with some irregular shapes	PBac{UAS-hAQP4.HA}VK00033	y[1] w[*]; L[1]/CyO; PBac{y[+mDint2] w[+mC]=UAS-hAQP4.HA}VK00033
66156	ARHGAP11A	Rough	Normal	Normal	Misaligned bristles	M{UAS-hARHGAP11A.HA}ZH-86Fb	y[1] w[*]; M{w[+mC]=UAS-hARHGAP11A.HA}ZH-86Fb
39711	ASCL1	Rough	Smaller	Elliptical Shape	Loss of a few bristles; two or multiple bristles at one location; fused ommatidia	P{UAS-Hsap\ASCL1}3	y[1] w[*]; P{w[+mC]=UAS-Hsap\ASCL1}3
65811	ATP6V0A4	Rough	Smaller	Elliptical Shape	Loss of many bristle shafts with socket left; disrupted hexagonal tile pattern with huge ommatidial cells	M{UAS-hATP6V0A4.HA}ZH-86Fb	y[1] w[*]; M{w[+mC]=UAS-hATP6V0A4.HA}ZH-86Fb
66302	BAD	Rough	Normal	Normal	Loss of a few bristles; occassionally two bristles at one location	M{UAS-hBAD.HA}ZH-86Fb	y[1] w[*]; M{w[+mC]=UAS-hBAD.HA}ZH-86Fb
78416	BBS4	Rough	Smaller	Raindrop Shape	Loss of a few bristles; slightly disrupted hexagonal tile pattern with some irregular shapes	M{UAS-hBBS4.B}ZH-86Fb	y[1] w[*]; L[1]/CyO; M{w[+mC]=UAS-hBBS4.B}ZH-86Fb
9570	BCR-ABL	Rough	Smaller	Elliptical Shape	Loss of a few bristles; two or multiple bristles at some locations; disrupted hexagonal tile pattern with some irregular shapes	P{UAS-P185}17	w[*]; P{w[+mC]=UAS-P185}17
78106	BET1	Rough	Normal	Normal	Loss of a few bristles; two or multiple bristles at some locations; disrupted hexagonal tile pattern with many irregular shapes	PBac{UAS-hBET1.HA}VK00037	y[1] w[*]; PBac{y[+mDint2] w[+mC]=UAS-hBET1.HA}VK00037/SM6a
77944	BMP1	Rough	Normal	Normal	Loss of a few bristles; some bristles slightly shorter; slightly disrupted hexagonal tile pattern with some irregular shapes	PBac{UAS-hBMP1.HA}VK00037	y[1] w[*]; PBac{y[+mDint2] w[+mC]=UAS-hBMP1.HA}VK00037
78413	BMPR1B	Rough	Smaller	Lobe Shape	Loss of many bristles; disrupted hexagonal tile pattern with some irregular shapes	M{UAS-hBMPR1B.HA}ZH-86Fb	y[1] w[*]; L[1]/CyO; M{w[+mC]=UAS-hBMPR1B.HA}ZH-86Fb
66056	C1R	Rough	Normal	Normal	Loss of a few bristles	M{UAS-hC1R.HA}ZH-86Fb	y[1] w[*]; M{w[+mC]=UAS-hC1R.HA}ZH-86Fb
66053	C8A	Rough	Smaller	Elliptical Shape	Loss of some bristle shafts with socket left; multiple bristle sockets at some locations; disrupted hexagonal tile pattern with many irregular shapes	M{UAS-hC8A.HA}ZH-86Fb	y[1] w[*]; M{w[+mC]=UAS-hC8A.HA}ZH-86Fb
76356	CASP3	Rough	Smaller	Elliptical Shape	fused ommatidia	P{10xUAS-hCASP3-LOV.N7C-7}10	w[1118]; Kr[If-1]/CyO; P{w[+m*]=10xUAS-hCASP3-LOV.N7C-7}10/TM6B, Tb[1]
66289	CAV3	Rough/Glossy	Smaller	Elliptical Shape	Loss of many bristles; fused ommatidia	M{UAS-hCAV3.HA}ZH-86Fb	y[1] w[*]; M{w[+mC]=UAS-hCAV3.HA}ZH-86Fb
78525	CBX1	Rough	Normal	Normal	Loss of a few bristles	PBac{UAS-hCBX1.HA}VK00037	y[1] w[*]; PBac{y[+mDint2] w[+mC]=UAS-hCBX1.HA}VK00037/SM6a
66409	CDH8	Rough	Smaller	Elliptical Shape	Loss of a few bristles	M{UAS-hCDH8.HA}ZH-86Fb	y[1] w[*]; M{w[+mC]=UAS-hCDH8.HA}ZH-86Fb
66036	CHMP1B	Rough	Smaller	Elliptical Shape	Loss of a few bristles	M{UAS-hCHMP1B.HA}ZH-86Fb	y[1] w[*]; M{w[+mC]=UAS-hCHMP1B.HA}ZH-86Fb
80046	CHRM3	Glossy	Smaller	Raindrop Shape	ommatidia disapearing; wrinkled surface	P{UAS-GACh2.0}2	w[*]; P{w[+mC]=UAS-GACh2.0}2/In(2LR)Gla, wg[Gla-1] PPO1[Bc]
66106	CLCN4	Rough/Glossy	Smaller	Kidney Shape	Loss of many bristles; disrupted bristle pattern; fused ommatidia with some irregular shapes	M{UAS-hCLCN4.HA}ZH-86Fb	y[1] w[*]; M{w[+mC]=UAS-hCLCN4.HA}ZH-86Fb
66579	CNGA3	Rough	Smaller	Elliptical Shape	Loss of a few bristles	P{UAS-DA1m-mut}attP40	w[*]; P{w[+mC]=UAS-DA1m-mut}attP40/CyO
80051	DRD2	Rough	Smaller	Elliptical Shape	Loss of a few bristles	P{UAS-DA1m-mut}attP40	w[*]; P{w[+mC]=UAS-DA1m-mut}attP40/CyO
65052	DUX4	Rough/Glossy	Smaller	Elliptical Shape	Loss of a few bristles; some bristles shorter	P{UASp-hDUX4.MAL}55	w[*]; P{w[+mC]=UASp-hDUX4.MAL}55/TM3, Sb[1]
78393	EBF1	Rough	Smaller	Lobe Shape	Loss of a few bristles; two bristles at some locations; slightly disrupted hexagonal tile pattern with some irregular shapes	PBac{UAS-hEBF1.HA}VK00033	y[1] w[*]; L[1]/CyO; PBac{y[+mDint2] w[+mC]=UAS-hEBF1.HA}VK00033
66277	EGFLAM	Rough	Smaller	Elliptical Shape	Loss of a few bristles; some bristles shorter; disrupted hexagonal tile pattern with some irregular shapes	M{UAS-hEGFLAM.HA}ZH-86Fb	y[1] w[*]; M{w[+mC]=UAS-hEGFLAM.HA}ZH-86Fb
79106	EIF2AK1	Rough/Glossy	Smaller	Elliptical Shape	Loss of bristle shafts with socket left; no visible ommatidia; wrinkled surface	PBac{UAS-hEIF2AK1.B}VK00037	y[1] w[*]; PBac{y[+mDint2] w[+mC]=UAS-hEIF2AK1.B}VK00037/SM6a
79107	EIF2AK3	Rough	Smaller	Elliptical Shape	Loss of some bristles; two or multiple bristles at some locations; disrupted hexagonal tile pattern with some irregular shapes; a few fused ommatidia.	PBac{UAS-hEIF2AK3.B}VK00037	y[1] w[*]; PBac{y[+mDint2] w[+mC]=UAS-hEIF2AK3.B}VK00037/SM6a
79043	FAF2	Rough	Smaller	Lobe Shape	Loss of many bristles; disrupted hexagonal tile pattern with some irregular shapes	PBac{UAS-hFAF2.HA}VK00033	y[1] w[*]; PBac{y[+mDint2] w[+mC]=UAS-hFAF2.HA}VK00033
78428	FMNL3	Rough	Smaller	Normal	Loss of a few bristles; two or multiple bristles at some locations; disrupted hexagonal tile pattern with a few irregular shapes	PBac{UAS-hFMNL3.B}VK00037	y[1] w[*]; PBac{y[+mDint2] w[+mC]=UAS-hFMNL3.B}VK00037; D[1]/TM3, Sb[1] Ser[1]
64380	FYN	Rough	Normal	Normal	Loss of a few bristles; disrupted bristle pattern	P{UAS-hFYN.Z}attP40	w[*]; P{y[+t7.7] w[+mC]=UAS-hFYN.Z}attP40
78408	GPC4	Rough	Smaller	Raindrop Shape	Loss of a few bristles	PBac{UAS-hGPC4.HA}VK00033	y[1] w[*]; L[1]/CyO; PBac{y[+mDint2] w[+mC]=UAS-hGPC4.HA}VK00033
66134	HMGA1	Rough	Normal	Normal	Loss of most bristles; disrupted hexagonal tile pattern with some irregular shapes; a few fused ommatidia	M{UAS-hHMGA1.a.HA}ZH-86Fb	y[1] w[*]; M{w[+mC]=UAS-hHMGA1.a.HA}ZH-86Fb
79118	HOXA2	Rough	Normal	Normal	Loss of most bristles; disrupted hexagonal tile pattern with many irregular shapes	PBac{UAS-hHOXA2.HA}VK00037	y[1] w[*]; PBac{y[+mDint2] w[+mC]=UAS-hHOXA2.HA}VK00037/SM6a
79119	HOXA5	Rough	Smaller	Normal	Loss of some bristles; some bristles shorter; disrupted hexagonal tile pattern with some irregular shapes	PBac{UAS-hHOXA5.HA}VK00037	y[1] w[*]; PBac{y[+mDint2] w[+mC]=UAS-hHOXA5.HA}VK00037/SM6a
79131	HOXD4	Rough	Smaller	Elliptical Shape	Loss of a few bristle shafts with socket left; disrupted hexagonal tile pattern with some irregular shapes	PBac{UAS-hHOXD4.HA}VK00037	y[1] w[*]; PBac{y[+mDint2] w[+mC]=UAS-hHOXD4.HA}VK00037/SM6a
77927	HTR1D	Rough	Smaller	Elliptical Shape	Loss of some bristles; two or multiple bristles at some locations; disrupted hexagonal tile pattern with some irregular shapes; a few larger ommatidia	M{UAS-hHTR1D.HA}ZH-86Fb	y[1] w[*]; M{w[+mC]=UAS-hHTR1D.HA}ZH-86Fb
78527	INPP5D	Rough	Normal	Normal	Loss of some bristles; two or multiple bristles at some locations; disrupted hexagonal tile pattern with some irregular shapes; a few fused ommatidia	PBac{UAS-hINPP5D.B}VK00037	y[1] w[*]; PBac{y[+mDint2] w[+mC]=UAS-hINPP5D.B}VK00037
66270	ITGAE	Rough	Normal	Normal	Loss of a few bristles; two or multiple bristles at some locations; disrupted hexagonal tile pattern with a few irregular shapes	M{UAS-hITGAE.HA}ZH-86Fb	y[1] w[*]; M{w[+mC]=UAS-hITGAE.HA}ZH-86Fb
66231	ITGB2	Rough	Normal	Normal	Loss of some bristles; some ommatidia invisible with wrinkled surface	M{UAS-hITGB2.HA}ZH-86Fb	y[1] w[*]; M{w[+mC]=UAS-hITGB2.HA}ZH-86Fb
66058	KCNA10	Rough	Smaller	Elliptical Shape	Loss of some bristles; two or multiple bristles at some locations; disrupted hexagonal tile pattern with some irregular shapes	M{UAS-hKCNA10.HA}ZH-86Fb	y[1] w[*]; M{w[+mC]=UAS-hKCNA10.HA}ZH-86Fb
66080	KCNA5	Rough/Glossy	Smaller	Elliptical Shape	No bristles; disrupted hexagonal tile pattern with many irregular shapes	M{UAS-hKCNA5.HA}ZH-86Fb	y[1] w[*]; M{w[+mC]=UAS-hKCNA5.HA}ZH-86Fb
66094	KCNA6	Rough	Smaller	Elliptical Shape	Loss of a few bristles; two bristles at some locations; disrupted hexagonal tile pattern with many irregular shapes	M{UAS-hKCNA6.HA}ZH-86Fb	y[1] w[*]; M{w[+mC]=UAS-hKCNA6.HA}ZH-86Fb
78512	KCND1	Rough/Glossy	Smaller	Elliptical Shape	Bristle shafts missing with socket left; disrupted hexagonal tile pattern with some irregular shapes	PBac{UAS-hKCND1.B}VK00037	y[1] w[*]; PBac{y[+mDint2] w[+mC]=UAS-hKCND1.B}VK00037
76907	LIN28A	Rough	Smaller	Circular Shape	Loss of some bristles; two or multiple bristles at some locations; some bristles shorter; disrupted hexagonal tile pattern with some irregular shapes	PBac{UAS-hLIN28A.HA}VK00037	y[1] w[*]; PBac{y[+mDint2] w[+mC]=UAS-hLIN28A.HA}VK00037
66158	LITAF	Rough/Glossy	Smaller	Normal	Loss of many bristles; almost invisible ommatidia with smooth surface	M{UAS-hLITAF.HA}ZH-86Fb	y[1] w[*]; M{w[+mC]=UAS-hLITAF.HA}ZH-86Fb
64223	LMNB1	Rough	Normal	Normal	Loss of a few bristles; two bristles at some locations; disrupted hexagonal tile pattern with some irregular shapes	P{UAS-LMNB1.P}6	w[1118]; P{w[+mC]=UAS-LMNB1.P}6
79636	LONP1	Rough	Smaller	Elliptical Shape	Loss of many bristles; no visible ommatidia; wrinkled surface	PBac{UAS-hLONP1.HA}VK00037	y[1] w[*]; PBac{y[+mDint2] w[+mC]=UAS-hLONP1.HA}VK00037
78419	MBNL3	Rough	Smaller	Elliptical Shape	Loss of some bristles; disrupted hexagonal tile pattern with some irregular shapes; a few fused ommatidia	M{UAS-hMBNL3.HA}ZH-86Fb	y[1] w[*]; M{w[+mC]=UAS-hMBNL3.HA}ZH-86Fb
76861	MSI2	Rough	Smaller	Normal	Loss of a few bristles; two bristles at some locations; disrupted hexagonal tile pattern with some irregular shapes	PBac{UAS-hMSI2.HA}VK00037	y[1] w[*]; PBac{y[+mDint2] w[+mC]=UAS-hMSI2.HA}VK00037
78404	NAA10	Rough	Smaller	Lobe Shape	Loss of some bristles; disrupted hexagonal tile pattern with some irregular shapes	PBac{UAS-hNAA10.HA}VK00033	y[1] w[*]; L[1]/CyO; PBac{y[+mDint2] w[+mC]=UAS-hNAA10.HA}VK00033/TM3, Sb[1] Ser[1]
64350	NCAM1	Rough	Smaller	Elliptical Shape	Loss of a few bristles; two or multiple bristles at some locations; disrupted hexagonal tile pattern with some irregular shapes	P{UAS-hNCAM1.Z}attP40	w[*]; P{y[+t7.7] w[+mC]=UAS-hNCAM1.Z}attP40
78390	NGDN	Rough	Smaller	Lobe Shape	Loss of most bristles; disrupted hexagonal tile pattern with a few irregular shapes	PBac{UAS-hNGDN.HA}VK00033	y[1] w[*]; L[1]/CyO; PBac{y[+mDint2] w[+mC]=UAS-hNGDN.HA}VK00033
76805	NHLH2	Rough	Normal	Normal	Loss of a few bristles; two or multiple bristles at some locations; disrupted hexagonal tile pattern with a few irregular shapes	PBac{UAS-hNHLH2.HA}VK00037	y[1] w[*]; PBac{y[+mDint2] w[+mC]=UAS-hNHLH2.HA}VK00037
76827	NINJ1	Glossy	Smaller	Elliptical Shape	Loss of some bristle shafts with socket left; multiple bristle sockets at some locations; almost invisible ommatidia with smooth surface	PBac{UAS-hNINJ1.HA}VK00037	y[1] w[*]; PBac{y[+mDint2] w[+mC]=UAS-hNINJ1.HA}VK00037
78420	NPHS1	Rough/Glossy	Smaller	Raindrop Shape	Loss of many bristle shafts with socket left; multiple bristle sockets at some locations; almost invisible ommatidia with smooth surface	M{UAS-hNPHS1.B}ZH-86Fb	y[1] w[*]; L[1]/CyO; M{w[+mC]=UAS-hNPHS1.B}ZH-86Fb
78387	NXF5	Rough	Smaller	Lobe Shape	Loss of a few bristles; occassionally two bristles at one location; disrupted hexagonal tile pattern with a few irregular shapes	PBac{UAS-hNXF5.HA}VK00033	y[1] w[*]; L[1]/CyO; PBac{y[+mDint2] w[+mC]=UAS-hNXF5.HA}VK00033
79205	POU4F3	Rough	Smaller	Elliptical Shape	Loss of many bristle shafts with socket left; multiple bristle sockets at some locations; disrupted hexagonal tile pattern with some irregular shapes	PBac{UAS-hPOU4F3.HA}VK00037	y[1] w[*]; PBac{y[+mDint2] w[+mC]=UAS-hPOU4F3.HA}VK00037/SM6a
79188	PPP1CA	Rough	Normal	Normal	Loss of a few bristles; disrupted hexagonal tile pattern with a few irregular shapes	PBac{UAS-hPPP1CA.HA}VK00037	y[1] w[*]; PBac{y[+mDint2] w[+mC]=UAS-hPPP1CA.HA}VK00037
78499	PPP1R9A	Rough/Glossy	Smaller	Elliptical Shape	Loss of some bristles; two or multiple bristles at some locations; disrupted or disappearing hexagonal tile pattern with wrinkled surface	PBac{UAS-hPPP1R9A.B}VK00037	y[1] w[*]; PBac{y[+mDint2] w[+mC]=UAS-hPPP1R9A.B}VK00037
79110	PTCH1	Rough/Glossy	Smaller	Normal	Loss of most bristles; disrupted hexagonal tile pattern with some irregular shapes	PBac{UAS-hHOXB5.HA}VK00037	y[1] w[*]; PBac{y[+mDint2] w[+mC]=UAS-hHOXB5.HA}VK00037/SM6a
66088	PTPRCAP	Rough	Smaller	Elliptical Shape	Multiple bristles at some locations; disrupted hexagonal tile pattern with many irregular shapes	M{UAS-hPTPRCAP.HA}ZH-86Fb	y[1] w[*]; M{w[+mC]=UAS-hPTPRCAP.HA}ZH-86Fb
66100	PTPRR	Rough	Smaller	Elliptical Shape	Loss of a few bristles; two or multiple bristles at some locations; disrupted hexagonal tile pattern with some irregular shapes	M{UAS-hPTPRR.HA}ZH-86Fb	y[1] w[*]; M{w[+mC]=UAS-hPTPRR.HA}ZH-86Fb
78391	PYGB	Rough	Smaller	Raindrop Shape	Loss of a few bristles; shorter bristles; disrupted hexagonal tile pattern with a few irregular shapes	M{UAS-hPYGB.HA}ZH-86Fb	y[1] w[*]; L[1]/CyO; M{w[+mC]=UAS-hPYGB.HA}ZH-86Fb
