# Supplementary material for: A large-scale in vivo screen to investigate the roles of human genes in Drosophila melanogaster
Source: G3 (Bethesda). 2024 Aug 9;14(10):jkae188. doi: 10.1093/g3journal/jkae188 (PMC11457089; doi:10.1093/g3journal/jkae188)
Supplement: jkae188_Supplementary_Data [file jkae188_supplementary_data.zip › Supplemental_Table_3_G3-2024-405280.xlsx]

## Sheet: Sheet1
	PRECOG (Z‑score, ≥3.00)(Z‑score, ≤‑3.00) Highly significant
Cancer Types (39)	Poor survival	Good survival
Adrenocortical cancer	N/A	BET1, EBF1, LONP1
Bladder cancer	N/A	N/A
Brain cancer Astrocytoma	CASP3, HOXA2, HOXA5, LITAF, LMNB1	BCR, CHMP1B, FYN , NCAM1, PPP1R9A, PTCH1, PYGB
Brain cancer Glioblastoma	CNGA3	N/A
Brain cancer Glioma	AQP4, BET1, BMP1, C1R, CASP3, CNGA3, EIF2AK1, GPC4, HOXA2, HOXA5, ITGB2, LITAF, NAA10	ASCL1, BCR, C8A, EBF1 , KCNA6, NCAM1, NGDN, PPP1R9A, PTCH1, PYGB
Brain cancer Medulloblastoma	HMGA1	N/A
Brain cancer Meningioma	N/A	N/A
Brain cancer Neuroblastoma	ARHGAP11A, ASCL1, BAD, CBX1, EIF2AK1, HMGA1, HOXD4, LMNB1, LONP1, MBNL3, MSI2, NAA10, NGDN, NHLH2, NXF5, PPP1CA, PTPRR	AQP4, BBS4, BMPR1B, CASP3, CAV3, CDH8, DRD2, EBF1, EGFLAM, FMNL3, FYN, HOXA2, ITGB2, NCAM1, PPP1R9A , PYGB
Breast cancer	ATP6V0A4, BCR, HMGA1, LMNB1, LONP1, PPP1CA, PYGB	BBS4 , EBF1, NINJ1
Colon cancer	N/A	INPP5D, LIN28A
Gastric cancer	N/A	N/A
Germ cell tumors	N/A	C1R, FYN , INPP5D, LITAF, PTPRCAP, PYGB
Head and neck cancer	PTPRR	MBNL3
Head and neck cancer Hypopharyngeal cancer	N/A	N/A
Head and neck cancer Oesophageal cancer	N/A	N/A
Head and neck cancer Oral SCC	N/A	N/A
Hematopoietic cancer AML	ITGB2, MSI2, HOXA5	EIF2AK1, EIF2AK3, NGDN, PYGB
Hematopoietic cancer B-ALL	N/A	N/A
Hematopoietic cancer Burkitt lymphoma	N/A	N/A
Hematopoietic cancer CLL	FMNL3, MBNL3, MSI2	ITGAE, NINJ1
Hematopoietic cancer DLBCL	APOD, NXF5	EBF1, FMNL3, GPC4, ITGB2, NCAM1
Hematopoietic cancer FL	N/A	N/A
Hematopoietic cancer Mantle cell lymphoma	LMNB1, PPP1CA	N/A
Hematopoietic cancer Multiple myeloma	CBX1, CHRM3, LMNB1, LONP1	N/A
Kidney cancer	CDH8, NCAM1	N/A
Liver cancer	N/A	N/A
Liver cancer Primary	N/A	N/A
Lung cancer ADENO	ARHGAP11A, CASP3, CHMP1B, HMGA1, LMNB1, MSI2, NPHS1	AQP4, ASCL1, PPP1R9A, PTCH1, PTPRCAP
Lung cancer LCC	N/A	N/A
Lung cancer SCC	N/A	EIF2AK3, PTPRCAP
Lung cancer SCLC	N/A	N/A
Melanoma	LONP1	KCNA5, PTPRCAP
Melanoma Metastasis	BMP1	C1R, INPP5D, ITGB2
Mesothelioma	N/A	N/A
Ovarian cancer	APOD, CBX1, HOXA5, KCND1, PYGB	NINJ1
Pancreatic cancer	N/A	N/A
Prostate cancer	CASP3, LMNB1	N/A
Sarcoma Ewing sarcoma	N/A	N/A
Sarcoma Osteosarcoma	N/A	N/A
22/39 Cancers
40/64 Genes with 2+ cancer associations
8/64 Genes with no cancer associations
16/64 Genes with 1 cancer association
