# Supplementary material for: A large-scale in vivo screen to investigate the roles of human genes in Drosophila melanogaster
Source: G3 (Bethesda). 2024 Aug 9;14(10):jkae188. doi: 10.1093/g3journal/jkae188 (PMC11457089; doi:10.1093/g3journal/jkae188)
Supplement: jkae188_Supplementary_Data [file jkae188_supplementary_data.zip › Supplemental_Table_4_G3-2024-405280.xlsx]

## Sheet: Sheet1
Human gene	Fly homolog	Percent identity	Query Cover	E- value
APLP2	Appl	0.3869	0.56	6e-35
APOD	NLaz	0.3892	0.86	2e-37
AQP4	Drip	0.4369	0.69	3e-61
ARHGAP11A	RhoGAP102A	0.3188	0.37	8e-20
ASCL1	ac	0.5541	0.28	1e-21
ATP6V0A4	Vha100-2	0.51	1	0
BAD	CG15530	0.3571	0.3	0.0006
BBS4	BBS4	0.3545	0.64	6e-68
BCR	RhoGAP1A	0.361	0.78	3e-137
BET1	Bet1	0.4125	0.66	3e-22
BMP1	Tok	0.508	0.91	0
BMPR1B	tkv	0.4836	0.96	1e-169
C1R	CG30371	0.2724	0.57	2e-19
C8A	Dab	0.4545	0.26	0.67
CASP3	Drice	0.4245	0.86	2e-67
CAV3	No homolog	N/A	N/A	N/A
CBX1	HP1b	0.5646	0.77	5e-53
CDH8	CadN2	0.3193	0.83	1e-63
CHMP1B	Chmp1	0.7563	0.97	4e-94
CHRM3	mAChR-A	0.5981	0.52	1e-86
CLCN4	ClC-c	0.61	0.99	0
CNGA3	CngA	0.5725	0.77	0
DRD2	Dop2R	0.4495	0.65	3e-53
DUX4	eyg	0.4032	0.44	9e-14
EBF1	kn	0.6394	0.85	0
EGFLAM	SP2353	0.3517	0.65	7e-94
EIF2AK1	Gcn2	0.3432	0.59	1e-28
EIF2AK3	PEK	0.3273	0.55	9e-94
FAF2	Faf2	0.4286	0.98	3e-110
FMNL3	Frl	0.4113	0.92	0
FYN	Src64B	0.5131	0.9	0
GPC4	dlp	0.4234	0.78	9e-94
HMGA1	No homolog	N/A	N/A	N/A
HOXA2	pb	0.4225	0.58	2e-42
HOXA5	Scr	0.6148	0.49	3e-48
HOXD4	Dfd	0.8022	0.43	1e-49
HTR1D	Oct-TyrR	0.4365	0.7	1e-46
INPP5D	CG6805	0.3384	0.35	7e-38
ITGAE	if	0.2487	0.48	1e-25
ITGB2	mys	0.393	0.91	1e-165
KCNA10	Sh	0.6211	0.85	0
KCNA5	Sh	0.6969	0.67	0
KCNA6	Sh	0.6652	0.85	0
KCND1	Shal	0.6451	0.98	0
LIN28A	lin-28	0.4599	0.71	2e-33
LITAF	CG4250	0.3846	0.34	1e-12
LMNB1	Lam	0.3593	0.99	2e-124
LONP1	Lon	0.6323	0.87	0
MBNL3	mbl	0.4533	0.8	1e-69
MSI2	Rbp6	0.5686	0.96	1e-126
NAA10	vnc	0.7987	0.66	1e-97
NCAM1	Fas2	0.2581	0.73	2e-58
NGDN	CG11030	0.4305	0.88	5e-46
NHLH2	HLH4C	0.4444	0.03	4.7
NINJ1	NijC	0.4167	0.71	8e-29
NPHS1	sns	0.3121	0.79	1e-130
NXF5	sbr	0.2895	0.87	2e-35
POU4F3	acj6	0.48	0.94	1e-94
PPP1CA	Pp1-87B	0.9026	0.9	0
PPP1R9A	Spn	0.3872	0.46	7e-82
PTCH1	ptc	0.4441	0.72	3e-144
PTPRCAP	No homolog	N/A	N/A	N/A
PTPRR	PTP-ER	0.337	0.66	4e-19
PYGB	GlyP	0.7243	0.99	0
