# Supplementary material for: A large-scale in vivo screen to investigate the roles of human genes in Drosophila melanogaster
Source: G3 (Bethesda). 2024 Aug 9;14(10):jkae188. doi: 10.1093/g3journal/jkae188 (PMC11457089; doi:10.1093/g3journal/jkae188)
Supplement: jkae188_Supplementary_Data [file jkae188_supplementary_data.zip › Supplemental_Table_5_G3-2024-405280.xlsx]

## Sheet: Sheet1
Human gene	Fly homolog	Percent identity	Query Cover	E- value	Fly Stock #			Gene Name	Eye texture	Eye size	Eye shape	Changes in eye bristle and ommatidia
PYGB	GlyP	0.7243	0.99	0	79211		Human	PYGB	Rough	Smaller	Raindrop Shape	Loss of a few bristles; shorter bristles; disrupted hexagonal tile pattern with a few irregular shapes
							Fly	GlyP	Rough	Normal	Normal	A few ommatidia with two bristles
PTCH1	ptc	0.4441	0.72	3e-144	5817		Human	PTCH1	Rough/Glossy	Smaller	Normal	Loss of most bristles; disrupted hexagonal tile pattern with some irregular shapes
							Fly	ptc	Normal	Normal	Normal	Loss of a few bristles; slightly disrupted hexagonal tile pattern; a few ommatidia with two bristles
NPHS1	sns	0.3121	0.79	1e-130	92166		Human	NPHS1	Rough/Glossy	Smaller	Raindrop Shape	Loss of many bristle shafts with socket left; multiple bristle sockets at some locations; almost invisible ommatidia with smooth surface
							Fly	sns	Rough	Normal	Normal	Loss of many bristle; two bristles at some locations; ommatidia start to have irregular shape/smooth surface
EIF2AK3	PEK	0.3273	0.55	9e-94	76248		Human	EIF2AK3	Rough	Smaller	Elliptical Shape	Loss of some bristles; two or multiple bristles at some locations; disrupted hexagonal tile pattern with some irregular shapes; a few fused ommatidia.
							Fly	PEK	Rough	Smaller	Elliptical Shape	Strongly apoptotic with totally disrupted structure; loss of all bristles
DRD2	Dop2R	0.4495	0.65	3e-53	86134		Human	DRD2	Rough	Smaller	Elliptical Shape	Loss of a few bristles
							Fly	Dop2R	Normal	Normal	Normal	Some shorter bristles; a few ommatidia lose bristles, a few others have two bristles
HTR1D	Oct-TyrR	0.4365	0.7	1e-46	95289		Human	HTR1D	Rough	Smaller	Elliptical Shape	Loss of some bristles; two or multiple bristles at some locations; disrupted hexagonal tile pattern with some irregular shapes; a few larger ommatidia
							Fly	Oct-TyrR	Normal	Normal	Normal	Loss of some bristles; two or multiple bristles at some locations; disrupted hexagonal tile pattern with some irregular shapes;
APOD	NLaz	0.3892	0.86	2e-37	76608		Human	APOD	Rough	Smaller	Raindrop Shape	Loss of many bristles; fused ommatidia
							Fly	NLaz	Normal	Normal	Normal	Loss of a few bristles; a few fused ommatidia
NXF5	sbr	0.2895	0.87	2e-35	24462		Human	NXF5	Rough	Smaller	Lobe Shape	Loss of a few bristles; occassionally two bristles at one location; disrupted hexagonal tile pattern with a few irregular shapes
							Fly	sbr	Rough	Smaller	Kidney Shape	Loss of many bristles; disrupted hexagonal tile pattern with many irregular shapes
APLP2	Appl	0.3869	0.56	6e-35	38403		Human	APLP2	Glossy	Smaller	Raindrop Shape	Bristle shafts missing with socket left; invisible ommatidia with smooth surface
							Fly	Appl	Normal	Normal	Normal	A few ommatidia lose bristles, while a few others have two bristles; invisible ommatidia with smooth surface
ASCL1	ac	0.5541	0.28	1e-21	26686		Human	ASCL1	Rough	Smaller	Elliptical Shape	Loss of a few bristles; two or multiple bristles at one location; fused ommatidia
							Fly	ac	Rough	Normal	Normal	Loss of a few bristles; two bristles at a few other locations; fused ommatidia
C8A	Dab	0.4545	0.26	0.67	29878		Human	C8A	Rough	Smaller	Elliptical Shape	Loss of some bristle shafts with socket left; multiple bristle sockets at some locations; disrupted hexagonal tile pattern with many irregular shapes
							Fly	Dab	Rough/Glossy	Smaller	Raindrop Shape	Loss of some bristle shafts with socket left; multiple bristle sockets at some locations; disrupted hexagonal tile pattern with many irregular shapes
